# Supplementary material for: Bis(μ-di­phenyl­phosphan­yl)bis­[(tri­methyl­phosphane)cobalt(I)](Co—Co)
Source: Acta Crystallogr Sect E Struct Rep Online. 2013 Oct 16;69(Pt 11):m604. doi: 10.1107/S1600536813027384 (PMC3884259; doi:10.1107/S1600536813027384)
Supplement: Supplementary file 1 [file e-69-0m604-sup1.cif]

##############################################################################
#                                                                            #
# This CIF contains the data in a paper accepted for publication in          #
# Acta Crystallographica Section E. It conforms to the requirements of       #
# Notes for Authors for Acta Crystallographica Section E, and has been       #
# peer reviewed under the auspices of the IUCr Commission on Journals.       #
#                                                                            #
# Full details of the Crystallographic Information File format               #
# are given in the paper "The Crystallographic Information File (CIF):       #
# a New Standard Archive File for Crystallography" by S. R. Hall, F. H.      #
# Allen and I. D. Brown [Acta Cryst. (1991), A47, 655-685].                  #
#                                                                            #
# The current version of the core CIF dictionary is obtainable from          #
# ftp://ftp.iucr.org/pub/cif_core.dic.                                       #
#                                                                            #
# Software is freely available for graphical display of the structure(s)     #
# in this CIF. For information consult the CIF software page                 #
# http://www.iucr.org/resources/cif/software.                                #
#                                                                            #
# This file may be used for bona fide research purposes within the           #
# scientific community so long as proper attribution is given to the journal # 
# article from which it was obtained.                                        #
#                                                                            #
##############################################################################
data_I
_audit_creation_method
;
  Olex2 1.2
  (compiled Dec  5 2012 16:20:19, GUI svn.r4385)
;
_journal_date_recd_electronic     2013-07-30
_journal_date_accepted     2013-10-05
_journal_name_full     'Acta Crystallographica, Section E'
_journal_year     2013
_journal_volume     69
_journal_issue     11
_journal_page_first     m604
_journal_page_last     m604
_journal_paper_category     QM
_journal_paper_doi     10.1107/S1600536813027384
_journal_coeditor_code     WM2765
_publ_contact_author_name     'Dr. Robert Beck'
_publ_contact_author_address
;
Eduard-Zintl-Institut
Darmstadt University of Technology
64287 Darmstadt
Germany
;
_publ_contact_author_email     metallacycle@gmail.com
_publ_contact_author_phone     '0176 743 98048'
_publ_section_title
;\
Bis(\m-diphenylphosphanyl)bis[(trimethylphosphane)cobalt(I)](<i>Co</i>---\
<i>Co</i>)
;
loop_
    _publ_author_name
    _publ_author_address
    'Beck, Robert'
;
Eduard-Zintl-Institut
Darmstadt University of Technology
64287 Darmstadt
Germany
;
    'Klein, Hans-Friedrich'
;
Eduard-Zintl-Institut
Darmstadt University of Technology
64287 Darmstadt
Germany
;
_database_code_depnum_ccdc_archive     'CCDC 965035'
_chemical_name_systematic
;\
Bis(\m-diphenylphosphanyl)bis[(trimethylphosphane)cobalt(I)](<i>Co</i>---\
<i>Co</i>)
;
_chemical_name_common     ?
_chemical_formula_moiety     'C36 H56 Co2 P6'
_chemical_formula_sum     'C36 H56 Co2 P6'
_chemical_formula_iupac     '[Co2 (C12 H10 P1)2 (C3 H9 P)4]'
_chemical_formula_weight     792.49
_chemical_melting_point     ?
_space_group_crystal_system     monoclinic
_space_group_name_H-M_alt     'P 21/c'
_space_group_name_Hall     '-P 2ybc'
loop_
    _space_group_symop_id
    _space_group_symop_operation_xyz
    1 'x, y, z'
    2 '-x, y+1/2, -z+1/2'
    3 '-x, -y, -z'
    4 'x, -y-1/2, z-1/2'
_cell_length_a     10.318(2)
_cell_length_b     19.262(4)
_cell_length_c     10.721(2)
_cell_angle_alpha     90.00
_cell_angle_beta     113.32(3)
_cell_angle_gamma     90.00
_cell_volume     1956.8(7)
_cell_formula_units_Z     2
_cell_measurement_reflns_used     864
_cell_measurement_theta_min     2.96
_cell_measurement_theta_max     25.98
_cell_measurement_temperature     173.15
_exptl_crystal_description     block
_exptl_crystal_colour     brown
_exptl_crystal_size_max     0.12
_exptl_crystal_size_mid     0.10
_exptl_crystal_size_min     0.08
_exptl_crystal_density_diffrn     1.345
_exptl_crystal_density_meas     .
_exptl_crystal_density_method     'none'
_exptl_crystal_F_000     832
_exptl_absorpt_coefficient_mu     1.117
_exptl_absorpt_correction_type     multi-scan
_exptl_absorpt_process_details     '(<i>SADABS</i>; Sheldrick, 2003)'
_exptl_absorpt_correction_T_min     0.9120
_exptl_absorpt_correction_T_max     0.9401
_exptl_special_details     ?
_diffrn_ambient_temperature     173.15
_diffrn_radiation_type     'MoK\a'
_diffrn_radiation_wavelength     0.71073
_diffrn_radiation_monochromator     'graphite'
_diffrn_measurement_device_type     'Bruker APEX CCD'
_diffrn_measurement_method     'phi and omega scans'
_diffrn_detector_area_resol_mean     ?
_diffrn_reflns_number     37952
_diffrn_reflns_av_R_equivalents     0.0617
_diffrn_reflns_theta_min     2.11
_diffrn_reflns_theta_max     29.47
_diffrn_reflns_theta_full     29.47
_diffrn_measured_fraction_theta_max     0.995
_diffrn_measured_fraction_theta_full     0.995
_diffrn_reflns_limit_h_min     -14
_diffrn_reflns_limit_h_max     14
_diffrn_reflns_limit_k_min     -26
_diffrn_reflns_limit_k_max     26
_diffrn_reflns_limit_l_min     -14
_diffrn_reflns_limit_l_max     12
_refine_special_details
;
Refinement of <i>F</i>^2^ against ALL reflections. The weighted <i>R</i>-factor
<i>wR</i> and goodness of fit <i>S</i> are based on <i>F</i>^2^, conventional
<i>R</i>-factors <i>R</i> are based on <i>F</i>, with <i>F</i> set to zero for
negative <i>F</i>^2^. The threshold expression of <i>F</i>^2^ >
\s(<i>F</i>^2^) is used only for calculating <i>R</i>-factors(gt) <i>etc</i>.
and is not relevant to the choice of reflections for refinement.
<i>R</i>-factors based on <i>F</i>^2^ are statistically about twice as large
as those based on <i>F</i>, and <i>R</i>- factors based on ALL data will be
even larger.
;
_reflns_number_total     5413
_reflns_number_gt     3251
_reflns_threshold_expression     I>2sigma(I)
_refine_ls_structure_factor_coef     Fsqd
_refine_ls_matrix_type     full
_refine_ls_R_factor_all     0.0685
_refine_ls_R_factor_gt     0.0370
_refine_ls_wR_factor_gt     0.0768
_refine_ls_wR_factor_ref     0.0830
_refine_ls_goodness_of_fit_ref     0.813
_refine_ls_restrained_S_all     0.813
_refine_ls_number_reflns     5413
_refine_ls_number_parameters     205
_refine_ls_number_restraints     0
_refine_ls_hydrogen_treatment     constr
_refine_ls_weighting_scheme     calc
_refine_ls_weighting_details
         'calc w=1/[\s^2^(Fo^2^)+(0.0484P)^2^+0.0000P] where P=(Fo^2^+2Fc^2^)/3'
_atom_sites_solution_hydrogens     geom
_atom_sites_solution_primary     direct
_atom_sites_solution_secondary     difmap
_refine_ls_shift/su_max     0.001
_refine_ls_shift/su_mean     0.000
_refine_diff_density_max     0.452
_refine_diff_density_min     -0.860
_refine_ls_extinction_method     none
_refine_ls_extinction_coef     ?
loop_
    _atom_type_symbol
    _atom_type_description
    _atom_type_scat_dispersion_real
    _atom_type_scat_dispersion_imag
    _atom_type_scat_source
    'C' 'C' 0.0033 0.0016
                         'International Tables Vol C Tables 4.2.6.8 and 6.1.1.4'
    'H' 'H' 0.0000 0.0000
                         'International Tables Vol C Tables 4.2.6.8 and 6.1.1.4'
    'P' 'P' 0.1023 0.0942
                         'International Tables Vol C Tables 4.2.6.8 and 6.1.1.4'
    'Co' 'Co' 0.3494 0.9721
                         'International Tables Vol C Tables 4.2.6.8 and 6.1.1.4'
_computing_data_collection     'SMART (Bruker, 2001)'
_computing_cell_refinement     'SAINT (Bruker, 2001)'
_computing_data_reduction     'SAINT (Bruker, 2001)'
_computing_structure_solution     'SHELXS97 (Sheldrick, 2008)'
_computing_structure_refinement     'SHELXL97 (Sheldrick, 2008)'
_computing_molecular_graphics     'ORTEP-3 for Windows (Farrugia, 2012)'
_computing_publication_material     'OLEX2 (Dolomanov <i>et al.</i>, 2009)'
loop_
    _atom_site_type_symbol
    _atom_site_label
    _atom_site_fract_x
    _atom_site_fract_y
    _atom_site_fract_z
    _atom_site_U_iso_or_equiv
    _atom_site_adp_type
    _atom_site_calc_flag
    _atom_site_refinement_flags
    _atom_site_occupancy
    _atom_site_symmetry_multiplicity
    _atom_site_disorder_assembly
    _atom_site_disorder_group
    Co Co1 0.05854(3) 0.453786(15) 0.07344(3) 0.02705(8) Uani d . 1 1 . .
    P P1 0.01598(6) 0.55315(3) 0.14726(6) 0.02866(12) Uani d . 1 1 . .
    P P2 0.00076(7) 0.36275(3) 0.15980(6) 0.03557(15) Uani d . 1 1 . .
    P P3 0.28562(6) 0.43802(3) 0.16358(6) 0.03235(14) Uani d . 1 1 . .
    C C1 0.1571(2) 0.61095(11) 0.2607(2) 0.0314(5) Uani d . 1 1 . .
    C C2 0.2519(2) 0.64148(12) 0.2142(3) 0.0379(5) Uani d . 1 1 . .
    H H2 0.2402 0.6342 0.1227 0.045 Uiso calc R 1 1 . .
    C C3 0.3630(3) 0.68225(13) 0.2982(3) 0.0461(6) Uani d . 1 1 . .
    H H3 0.4249 0.7034 0.2634 0.055 Uiso calc R 1 1 . .
    C C4 0.3839(3) 0.69221(14) 0.4325(3) 0.0479(7) Uani d . 1 1 . .
    H H4 0.4611 0.7193 0.4909 0.057 Uiso calc R 1 1 . .
    C C5 0.2914(3) 0.66245(14) 0.4807(3) 0.0448(6) Uani d . 1 1 . .
    H H5 0.3049 0.6692 0.5728 0.054 Uiso calc R 1 1 . .
    C C6 0.1783(3) 0.62262(12) 0.3958(2) 0.0360(5) Uani d . 1 1 . .
    H H6 0.1146 0.6031 0.4303 0.043 Uiso calc R 1 1 . .
    C C7 -0.1106(2) 0.56800(12) 0.2273(2) 0.0304(5) Uani d . 1 1 . .
    C C8 -0.1900(2) 0.62912(12) 0.1978(2) 0.0347(5) Uani d . 1 1 . .
    H H8 -0.1728 0.6637 0.1430 0.042 Uiso calc R 1 1 . .
    C C9 -0.2939(3) 0.64003(13) 0.2478(3) 0.0385(5) Uani d . 1 1 . .
    H H9 -0.3478 0.6816 0.2259 0.046 Uiso calc R 1 1 . .
    C C10 -0.3189(3) 0.59079(13) 0.3289(3) 0.0397(6) Uani d . 1 1 . .
    H H10 -0.3916 0.5977 0.3609 0.048 Uiso calc R 1 1 . .
    C C11 -0.2371(3) 0.53124(14) 0.3632(3) 0.0412(6) Uani d . 1 1 . .
    H H11 -0.2517 0.4977 0.4213 0.049 Uiso calc R 1 1 . .
    C C12 -0.1339(3) 0.52056(13) 0.3129(2) 0.0356(5) Uani d . 1 1 . .
    H H12 -0.0779 0.4797 0.3378 0.043 Uiso calc R 1 1 . .
    C C13 -0.1791(3) 0.35558(15) 0.1568(3) 0.0485(7) Uani d . 1 1 . .
    H H13A -0.1993 0.3965 0.2005 0.073 Uiso calc R 1 1 . .
    H H13B -0.1856 0.3137 0.2059 0.073 Uiso calc R 1 1 . .
    H H13C -0.2478 0.3528 0.0625 0.073 Uiso calc R 1 1 . .
    C C14 0.0125(3) 0.27953(13) 0.0821(3) 0.0465(6) Uani d . 1 1 . .
    H H14A -0.0508 0.2801 -0.0143 0.070 Uiso calc R 1 1 . .
    H H14B -0.0151 0.2419 0.1280 0.070 Uiso calc R 1 1 . .
    H H14C 0.1097 0.2721 0.0909 0.070 Uiso calc R 1 1 . .
    C C15 0.1016(3) 0.34134(16) 0.3393(3) 0.0525(7) Uani d . 1 1 . .
    H H15A 0.2003 0.3327 0.3546 0.079 Uiso calc R 1 1 . .
    H H15B 0.0617 0.2997 0.3629 0.079 Uiso calc R 1 1 . .
    H H15C 0.0965 0.3802 0.3962 0.079 Uiso calc R 1 1 . .
    C C16 0.3665(3) 0.35193(14) 0.1710(3) 0.0450(6) Uani d . 1 1 . .
    H H16A 0.3405 0.3213 0.2304 0.068 Uiso calc R 1 1 . .
    H H16B 0.4694 0.3567 0.2071 0.068 Uiso calc R 1 1 . .
    H H16C 0.3327 0.3320 0.0796 0.068 Uiso calc R 1 1 . .
    C C17 0.3846(3) 0.48700(14) 0.0843(3) 0.0419(6) Uani d . 1 1 . .
    H H17A 0.3540 0.4730 -0.0110 0.063 Uiso calc R 1 1 . .
    H H17B 0.4857 0.4775 0.1323 0.063 Uiso calc R 1 1 . .
    H H17C 0.3673 0.5368 0.0890 0.063 Uiso calc R 1 1 . .
    C C18 0.3801(3) 0.46387(13) 0.3413(2) 0.0401(6) Uani d . 1 1 . .
    H H18A 0.3655 0.5135 0.3509 0.060 Uiso calc R 1 1 . .
    H H18B 0.4811 0.4547 0.3693 0.060 Uiso calc R 1 1 . .
    H H18C 0.3442 0.4373 0.3988 0.060 Uiso calc R 1 1 . .
loop_
    _atom_site_aniso_label
    _atom_site_aniso_U_11
    _atom_site_aniso_U_22
    _atom_site_aniso_U_33
    _atom_site_aniso_U_12
    _atom_site_aniso_U_13
    _atom_site_aniso_U_23
    Co1 0.02893(15) 0.02544(14) 0.02803(15) -0.00128(12) 0.01259(11)
                                                                    -0.00020(12)
    P1 0.0307(3) 0.0278(3) 0.0289(3) -0.0012(2) 0.0132(2) -0.0022(2)
    P2 0.0428(4) 0.0298(3) 0.0350(3) -0.0054(2) 0.0164(3) 0.0019(2)
    P3 0.0299(3) 0.0338(3) 0.0320(3) 0.0013(2) 0.0108(2) -0.0002(2)
    C1 0.0301(11) 0.0251(10) 0.0356(12) 0.0023(8) 0.0095(10) -0.0021(9)
    C2 0.0325(12) 0.0364(12) 0.0439(14) -0.0014(9) 0.0142(11) -0.0024(11)
    C3 0.0336(13) 0.0367(13) 0.0651(18) -0.0008(10) 0.0162(13) 0.0016(12)
    C4 0.0344(13) 0.0395(14) 0.0557(17) 0.0006(11) 0.0028(12) -0.0098(12)
    C5 0.0376(13) 0.0461(14) 0.0396(14) 0.0038(11) 0.0035(11) -0.0097(11)
    C6 0.0323(12) 0.0355(12) 0.0353(12) 0.0018(9) 0.0083(10) -0.0030(10)
    C7 0.0317(11) 0.0327(11) 0.0259(11) -0.0023(9) 0.0105(9) -0.0054(9)
    C8 0.0382(13) 0.0321(11) 0.0350(12) -0.0017(9) 0.0156(10) -0.0035(9)
    C9 0.0362(13) 0.0383(13) 0.0404(13) 0.0039(10) 0.0145(11) -0.0044(10)
    C10 0.0339(12) 0.0505(15) 0.0374(13) -0.0002(11) 0.0171(11) -0.0045(11)
    C11 0.0439(14) 0.0472(15) 0.0380(13) 0.0008(11) 0.0220(11) 0.0054(11)
    C12 0.0361(12) 0.0365(12) 0.0358(12) 0.0020(10) 0.0159(10) 0.0018(10)
    C13 0.0543(17) 0.0484(15) 0.0512(16) -0.0161(12) 0.0297(14) -0.0055(12)
    C14 0.0529(16) 0.0309(12) 0.0516(16) -0.0010(11) 0.0164(13) 0.0017(11)
    C15 0.0659(18) 0.0481(16) 0.0425(15) -0.0118(14) 0.0204(14) 0.0074(12)
    C16 0.0410(14) 0.0445(14) 0.0438(15) 0.0086(11) 0.0106(12) -0.0019(11)
    C17 0.0334(13) 0.0527(15) 0.0395(13) -0.0042(11) 0.0144(11) -0.0033(12)
    C18 0.0363(12) 0.0437(14) 0.0374(13) 0.0023(11) 0.0115(10) -0.0009(11)
_geom_special_details
;
All e.s.d.'s (except the e.s.d. in the dihedral angle between two l.s. planes)
are estimated using the full covariance matrix. The cell e.s.d.'s are taken
into account individually in the estimation of e.s.d.'s in distances, angles
and torsion angles; correlations between e.s.d.'s in cell parameters are only
used when they are defined by crystal symmetry. An approximate (isotropic)
treatment of cell e.s.d.'s is used for estimating e.s.d.'s involving l.s.
planes.
;
loop_
    _geom_bond_atom_site_label_1
    _geom_bond_atom_site_label_2
    _geom_bond_site_symmetry_2
    _geom_bond_distance
    _geom_bond_publ_flag
    Co1 Co1 3_565 2.3670(8) ?
    Co1 P1 3_565 2.1835(9) ?
    Co1 P1 . 2.1812(7) ?
    Co1 P2 . 2.1735(7) ?
    Co1 P3 . 2.1734(9) ?
    P1 Co1 3_565 2.1835(9) ?
    P1 C1 . 1.854(2) ?
    P1 C7 . 1.847(2) ?
    P2 C13 . 1.849(3) ?
    P2 C14 . 1.833(3) ?
    P2 C15 . 1.836(3) ?
    P3 C16 . 1.844(3) ?
    P3 C17 . 1.829(3) ?
    P3 C18 . 1.833(3) ?
    C1 C2 . 1.392(3) ?
    C1 C6 . 1.394(3) ?
    C2 H2 . 0.9500 ?
    C2 C3 . 1.388(3) ?
    C3 H3 . 0.9500 ?
    C3 C4 . 1.383(4) ?
    C4 H4 . 0.9500 ?
    C4 C5 . 1.377(4) ?
    C5 H5 . 0.9500 ?
    C5 C6 . 1.392(3) ?
    C6 H6 . 0.9500 ?
    C7 C8 . 1.397(3) ?
    C7 C12 . 1.382(3) ?
    C8 H8 . 0.9500 ?
    C8 C9 . 1.391(3) ?
    C9 H9 . 0.9500 ?
    C9 C10 . 1.378(4) ?
    C10 H10 . 0.9500 ?
    C10 C11 . 1.385(4) ?
    C11 H11 . 0.9500 ?
    C11 C12 . 1.387(3) ?
    C12 H12 . 0.9500 ?
    C13 H13A . 0.9800 ?
    C13 H13B . 0.9800 ?
    C13 H13C . 0.9800 ?
    C14 H14A . 0.9800 ?
    C14 H14B . 0.9800 ?
    C14 H14C . 0.9800 ?
    C15 H15A . 0.9800 ?
    C15 H15B . 0.9800 ?
    C15 H15C . 0.9800 ?
    C16 H16A . 0.9800 ?
    C16 H16B . 0.9800 ?
    C16 H16C . 0.9800 ?
    C17 H17A . 0.9800 ?
    C17 H17B . 0.9800 ?
    C17 H17C . 0.9800 ?
    C18 H18A . 0.9800 ?
    C18 H18B . 0.9800 ?
    C18 H18C . 0.9800 ?
loop_
    _geom_angle_atom_site_label_1
    _geom_angle_atom_site_label_2
    _geom_angle_atom_site_label_3
    _geom_angle_site_symmetry_1
    _geom_angle_site_symmetry_3
    _geom_angle
    _geom_angle_publ_flag
    P1 Co1 Co1 . 3_565 57.21(2) ?
    P1 Co1 Co1 3_565 3_565 57.11(2) ?
    P1 Co1 P1 . 3_565 114.32(2) ?
    P2 Co1 Co1 . 3_565 137.42(3) ?
    P2 Co1 P1 . 3_565 111.96(3) ?
    P2 Co1 P1 . . 115.13(3) ?
    P3 Co1 Co1 . 3_565 125.27(3) ?
    P3 Co1 P1 . 3_565 109.18(4) ?
    P3 Co1 P1 . . 107.32(3) ?
    P3 Co1 P2 . . 97.30(3) ?
    Co1 P1 Co1 . 3_565 65.68(2) ?
    C1 P1 Co1 . . 123.13(7) ?
    C1 P1 Co1 . 3_565 126.59(8) ?
    C7 P1 Co1 . 3_565 120.15(7) ?
    C7 P1 Co1 . . 125.83(7) ?
    C7 P1 C1 . . 96.80(10) ?
    C13 P2 Co1 . . 119.71(10) ?
    C14 P2 Co1 . . 115.68(10) ?
    C14 P2 C13 . . 99.98(13) ?
    C14 P2 C15 . . 99.68(14) ?
    C15 P2 Co1 . . 119.38(10) ?
    C15 P2 C13 . . 98.61(14) ?
    C16 P3 Co1 . . 122.34(9) ?
    C17 P3 Co1 . . 115.06(9) ?
    C17 P3 C16 . . 99.05(13) ?
    C17 P3 C18 . . 100.24(12) ?
    C18 P3 Co1 . . 117.43(9) ?
    C18 P3 C16 . . 98.85(12) ?
    C2 C1 P1 . . 119.95(18) ?
    C2 C1 C6 . . 117.4(2) ?
    C6 C1 P1 . . 122.54(19) ?
    C1 C2 H2 . . 119.2 ?
    C3 C2 C1 . . 121.6(3) ?
    C3 C2 H2 . . 119.2 ?
    C2 C3 H3 . . 119.9 ?
    C4 C3 C2 . . 120.2(3) ?
    C4 C3 H3 . . 119.9 ?
    C3 C4 H4 . . 120.4 ?
    C5 C4 C3 . . 119.2(2) ?
    C5 C4 H4 . . 120.4 ?
    C4 C5 H5 . . 119.7 ?
    C4 C5 C6 . . 120.7(3) ?
    C6 C5 H5 . . 119.7 ?
    C1 C6 H6 . . 119.5 ?
    C5 C6 C1 . . 120.9(2) ?
    C5 C6 H6 . . 119.5 ?
    C8 C7 P1 . . 119.00(18) ?
    C12 C7 P1 . . 123.14(18) ?
    C12 C7 C8 . . 117.8(2) ?
    C7 C8 H8 . . 119.6 ?
    C9 C8 C7 . . 120.8(2) ?
    C9 C8 H8 . . 119.6 ?
    C8 C9 H9 . . 119.9 ?
    C10 C9 C8 . . 120.3(2) ?
    C10 C9 H9 . . 119.9 ?
    C9 C10 H10 . . 120.3 ?
    C9 C10 C11 . . 119.4(2) ?
    C11 C10 H10 . . 120.3 ?
    C10 C11 H11 . . 120.0 ?
    C10 C11 C12 . . 120.0(2) ?
    C12 C11 H11 . . 120.0 ?
    C7 C12 C11 . . 121.5(2) ?
    C7 C12 H12 . . 119.2 ?
    C11 C12 H12 . . 119.2 ?
    P2 C13 H13A . . 109.5 ?
    P2 C13 H13B . . 109.5 ?
    P2 C13 H13C . . 109.5 ?
    H13A C13 H13B . . 109.5 ?
    H13A C13 H13C . . 109.5 ?
    H13B C13 H13C . . 109.5 ?
    P2 C14 H14A . . 109.5 ?
    P2 C14 H14B . . 109.5 ?
    P2 C14 H14C . . 109.5 ?
    H14A C14 H14B . . 109.5 ?
    H14A C14 H14C . . 109.5 ?
    H14B C14 H14C . . 109.5 ?
    P2 C15 H15A . . 109.5 ?
    P2 C15 H15B . . 109.5 ?
    P2 C15 H15C . . 109.5 ?
    H15A C15 H15B . . 109.5 ?
    H15A C15 H15C . . 109.5 ?
    H15B C15 H15C . . 109.5 ?
    P3 C16 H16A . . 109.5 ?
    P3 C16 H16B . . 109.5 ?
    P3 C16 H16C . . 109.5 ?
    H16A C16 H16B . . 109.5 ?
    H16A C16 H16C . . 109.5 ?
    H16B C16 H16C . . 109.5 ?
    P3 C17 H17A . . 109.5 ?
    P3 C17 H17B . . 109.5 ?
    P3 C17 H17C . . 109.5 ?
    H17A C17 H17B . . 109.5 ?
    H17A C17 H17C . . 109.5 ?
    H17B C17 H17C . . 109.5 ?
    P3 C18 H18A . . 109.5 ?
    P3 C18 H18B . . 109.5 ?
    P3 C18 H18C . . 109.5 ?
    H18A C18 H18B . . 109.5 ?
    H18A C18 H18C . . 109.5 ?
    H18B C18 H18C . . 109.5 ?
