# Supplementary material for: Bis(μ-di­phenyl­phosphan­yl)bis­[(tri­methyl­phosphane)cobalt(I)](Co—Co)
Source: Acta Crystallogr Sect E Struct Rep Online. 2013 Oct 16;69(Pt 11):m604. doi: 10.1107/S1600536813027384 (PMC3884259; doi:10.1107/S1600536813027384)
Supplement: Supplementary file 2 [file e-69-0m604-Isup2.hkl]

# 
# h,k,l, Fc-squared, Fo-squared, sigma(Fo-squared) and status flag 
# 
data_I
_shelx_title ' monoklin in P2(1)/c' 
_shelx_refln_list_code          4 
_shelx_F_calc_maximum      204.95 
_exptl_crystal_F_000       832.00 
_reflns_d_resolution_high  0.7223 
 
loop_ 
 _symmetry_equiv_pos_as_xyz 
 'x, y, z' 
 '-x, y+1/2, -z+1/2' 
 '-x, -y, -z' 
 'x, -y-1/2, z-1/2' 
 
_cell_length_a    10.3182 
_cell_length_b    19.2618 
_cell_length_c    10.7213 
_cell_angle_alpha  90.000 
_cell_angle_beta  113.315 
_cell_angle_gamma  90.000 
 
_shelx_F_squared_multiplier     1.000 
 
loop_ 
 _refln_index_h 
 _refln_index_k 
 _refln_index_l 
 _refln_F_squared_calc 
 _refln_F_squared_meas 
 _refln_F_squared_sigma 
 _refln_observed_status 
   1   0   0    42005.51    36339.05    590.99 o 
   2   0   0      435.40      455.17     48.20 o 
   3   0   0    28967.67    27214.30    334.40 o 
   4   0   0     1252.64     1110.08     39.17 o 
   5   0   0      907.32      917.06     37.85 o 
   6   0   0      610.10      671.52     34.06 o 
   7   0   0      381.93      369.59     34.84 o 
   8   0   0       55.25       77.70     35.75 o 
   9   0   0     1251.63     1290.47     41.25 o 
  10   0   0      108.97      126.23     38.63 o 
  11   0   0      266.36      277.70     45.04 o 
  12   0   0       85.53       92.48     48.94 o 
  13   0   0      105.93       39.09     54.34 o 
   1   1   0      134.17      127.02     35.10 o 
   2   1   0      267.92      252.24     32.61 o 
   3   1   0      991.44      980.00     30.87 o 
   4   1   0     3784.01     3829.97     43.85 o 
   5   1   0      385.21      367.73     24.03 o 
   6   1   0       77.31       81.89     22.85 o 
   7   1   0       11.52       28.30     24.65 o 
   8   1   0       33.23       54.22     24.90 o 
   9   1   0      166.97      168.41     26.85 o 
  10   1   0        0.58       -5.08     27.52 o 
  11   1   0        6.37       18.76     31.11 o 
  12   1   0       17.38       30.55     34.92 o 
  13   1   0       74.44       34.88     39.28 o 
   0   2   0    32128.57    26547.55    208.13 o 
   1   2   0     7389.74     6943.22     71.30 o 
   2   2   0     1225.40     1170.42     34.43 o 
   3   2   0     1986.97     1878.71     31.40 o 
   4   2   0      256.38      214.13     24.05 o 
   5   2   0      552.92      576.30     24.78 o 
   6   2   0      827.05      759.47     25.27 o 
   7   2   0       77.34       95.89     24.69 o 
   8   2   0      318.51      320.97     26.01 o 
   9   2   0      825.76      864.26     28.70 o 
  10   2   0       91.10      100.49     28.61 o 
  11   2   0      116.41      144.31     31.22 o 
  12   2   0       90.28       46.82     34.61 o 
  13   2   0        5.43       13.61     38.16 o 
   1   3   0    13843.97    12513.86    126.46 o 
   2   3   0     1445.06     1383.63     33.17 o 
   3   3   0     2285.02     2335.34     32.39 o 
   4   3   0     8576.28     8247.72     71.91 o 
   5   3   0     1408.60     1374.19     27.21 o 
   6   3   0       12.37       10.42     26.15 o 
   7   3   0       58.23       49.35     24.54 o 
   8   3   0        0.20       23.15     24.48 o 
   9   3   0      540.60      574.82     27.85 o 
  10   3   0      649.15      678.93     30.02 o 
  11   3   0        6.82       -3.93     30.89 o 
  12   3   0      282.73      234.19     34.19 o 
  13   3   0      574.47      522.28     75.56 o 
   0   4   0     7408.17     6668.70     75.97 o 
   1   4   0      330.31      294.72     29.89 o 
   2   4   0     7794.75     7464.72     63.10 o 
   3   4   0      530.54      527.15     25.99 o 
   4   4   0      478.07      452.92     25.08 o 
   5   4   0      211.88      206.44     23.15 o 
   6   4   0     2292.07     2282.48     28.68 o 
   7   4   0     1093.53     1128.07     26.45 o 
   8   4   0       13.06        7.56     25.56 o 
   9   4   0      193.60      192.18     27.93 o 
  10   4   0      320.63      321.64     29.56 o 
  11   4   0      385.37      359.56     32.17 o 
  12   4   0      127.52      124.95     35.75 o 
   1   5   0    19246.34    17640.10     88.85 o 
   2   5   0     1508.15     1559.45     30.80 o 
   3   5   0      296.94      315.32     24.94 o 
   4   5   0     4096.50     3840.76     32.03 o 
   5   5   0     2698.25     2476.48     29.00 o 
   6   5   0       36.35       50.61     22.91 o 
   7   5   0        5.96       -2.21     26.63 o 
   8   5   0      296.79      293.17     26.81 o 
   9   5   0      190.11      218.80     26.16 o 
  10   5   0     1087.47     1192.91     30.13 o 
  11   5   0      320.00      282.51     32.29 o 
  12   5   0      440.18      398.23     35.55 o 
   0   6   0     3190.75     2931.84     51.01 o 
   1   6   0     2087.19     1999.05     34.72 o 
   2   6   0      750.80      747.15     27.00 o 
   3   6   0        8.36       13.12     22.52 o 
   4   6   0      964.74      917.73     24.58 o 
   5   6   0      906.77      974.57     25.92 o 
   6   6   0        1.89       19.28     23.84 o 
   7   6   0      230.38      270.15     24.61 o 
   8   6   0      511.27      525.38     28.58 o 
   9   6   0        7.71        7.64     27.94 o 
  10   6   0        2.56       25.50     29.26 o 
  11   6   0       22.09       37.71     30.22 o 
  12   6   0        0.14        9.93     32.83 o 
   1   7   0     3908.66     3723.17     36.85 o 
   2   7   0     6476.02     6173.13     42.77 o 
   3   7   0     2491.07     2357.60     28.59 o 
   4   7   0     1114.84     1013.68     25.93 o 
   5   7   0     1451.68     1450.43     27.44 o 
   6   7   0      262.11      263.71     24.50 o 
   7   7   0        6.30       22.51     24.25 o 
   8   7   0       42.63       25.33     25.20 o 
   9   7   0       36.04       50.91     28.40 o 
  10   7   0      413.12      423.31     29.10 o 
  11   7   0      376.99      344.83     33.33 o 
  12   7   0      343.04      271.37     37.10 o 
   0   8   0     3441.54     3133.61     45.94 o 
   1   8   0      336.76      310.06     23.92 o 
   2   8   0     1534.70     1536.08     26.97 o 
   3   8   0     5965.41     5927.98     34.99 o 
   4   8   0       31.65       43.51     23.19 o 
   5   8   0     2204.61     2203.31     28.41 o 
   6   8   0     1173.12     1187.69     25.27 o 
   7   8   0      143.43      164.33     25.34 o 
   8   8   0      261.02      268.34     26.03 o 
   9   8   0      480.45      517.70     30.41 o 
  10   8   0       32.28       27.19     32.41 o 
  11   8   0       23.72       45.11     33.54 o 
  12   8   0      229.77      188.55     37.81 o 
   1   9   0      658.04      664.44     26.72 o 
   2   9   0       24.18       33.12     23.19 o 
   3   9   0     3917.24     3706.79     31.66 o 
   4   9   0      216.75      205.37     24.28 o 
   5   9   0       40.48       34.19     23.94 o 
   6   9   0     1571.95     1637.33     27.64 o 
   7   9   0       29.30       39.93     25.41 o 
   8   9   0        2.70       11.10     27.15 o 
   9   9   0       41.14       43.52     29.35 o 
  10   9   0       90.69       94.91     31.78 o 
  11   9   0        1.77       13.69     34.50 o 
  12   9   0      137.24       91.37     36.95 o 
   0  10   0    26455.86    24825.10    166.66 o 
   1  10   0    12800.75    11999.50    109.79 o 
   2  10   0     3068.69     2888.18     29.16 o 
   3  10   0     6460.51     6128.89     43.17 o 
   4  10   0     5115.73     5166.20     41.28 o 
   5  10   0       12.72        9.92     24.71 o 
   6  10   0       68.77       76.61     25.56 o 
   7  10   0       41.86       51.27     26.34 o 
   8  10   0      121.25      156.63     28.29 o 
   9  10   0      259.35      263.72     30.76 o 
  10  10   0        4.60       20.18     33.43 o 
  11  10   0       55.53       30.86     35.55 o 
  12  10   0       16.67       19.69     38.44 o 
   1  11   0      647.30      630.00     26.88 o 
   2  11   0       14.57       38.64     23.36 o 
   3  11   0        2.26       19.75     23.98 o 
   4  11   0      247.19      258.17     25.75 o 
   5  11   0       33.09       29.76     24.64 o 
   6  11   0      498.10      477.46     26.98 o 
   7  11   0        5.20        4.24     25.74 o 
   8  11   0       11.28        9.41     28.28 o 
   9  11   0      124.33      149.54     31.24 o 
  10  11   0      191.62      209.18     35.53 o 
  11  11   0        0.05        2.67     36.58 o 
   0  12   0    10810.11    10761.61    191.07 o 
   1  12   0     8277.09     7893.98     86.49 o 
   2  12   0     4356.58     4109.26     40.86 o 
   3  12   0     1238.96     1203.47     27.01 o 
   4  12   0     1710.20     1762.69     26.96 o 
   5  12   0     1356.32     1412.12     28.55 o 
   6  12   0       15.72       27.75     25.93 o 
   7  12   0       97.56       81.33     26.03 o 
   8  12   0      170.83      171.24     28.64 o 
   9  12   0      288.11      293.11     30.82 o 
  10  12   0       55.84       46.91     32.87 o 
  11  12   0        0.63        7.06     37.30 o 
   1  13   0      641.58      647.75     25.26 o 
   2  13   0       14.52        7.41     27.93 o 
   3  13   0       38.15       37.42     24.98 o 
   4  13   0     1826.57     1938.26     39.82 o 
   5  13   0      406.86      418.73     27.74 o 
   6  13   0       88.69      123.36     26.91 o 
   7  13   0       25.88       31.48     26.57 o 
   8  13   0       33.92       45.36     29.28 o 
   9  13   0      325.15      337.35     32.79 o 
  10  13   0      490.15      449.76     32.00 o 
  11  13   0       10.32        7.46     40.86 o 
   0  14   0      160.20      139.54     37.94 o 
   1  14   0        2.20       14.95     24.99 o 
   2  14   0      217.09      190.05     28.54 o 
   3  14   0      259.18      270.68     25.79 o 
   4  14   0     1170.28     1207.86     27.10 o 
   5  14   0       14.18       38.89     27.29 o 
   6  14   0      279.12      318.52     27.66 o 
   7  14   0     1387.49     1425.51     34.43 o 
   8  14   0      388.42      392.93     30.99 o 
   9  14   0      264.01      267.93     31.83 o 
  10  14   0      552.15      477.94     35.90 o 
  11  14   0      263.62      170.97     40.05 o 
   1  15   0        1.38       18.51     25.98 o 
   2  15   0      553.49      576.00     28.47 o 
   3  15   0       18.32       28.75     24.93 o 
   4  15   0      859.06      929.46     27.48 o 
   5  15   0     1629.16     1688.64     31.31 o 
   6  15   0       10.68       16.24     26.83 o 
   7  15   0       17.49       21.18     29.45 o 
   8  15   0       15.83        7.40     30.57 o 
   9  15   0      350.08      355.68     34.67 o 
  10  15   0      251.18      202.43     36.80 o 
   0  16   0      724.03      760.81     38.31 o 
   1  16   0       88.64      109.49     24.98 o 
   2  16   0        9.14       10.95     24.02 o 
   3  16   0      184.82      194.32     27.10 o 
   4  16   0      234.85      264.09     27.41 o 
   5  16   0       54.50       61.67     28.09 o 
   6  16   0      119.04      112.51     29.70 o 
   7  16   0      265.10      299.06     30.04 o 
   8  16   0        8.02       27.74     31.41 o 
   9  16   0       17.81       24.88     33.76 o 
  10  16   0      129.62       57.86     37.04 o 
   1  17   0        8.84       41.25     25.25 o 
   2  17   0      206.08      223.37     27.73 o 
   3  17   0     1130.38     1235.80     28.78 o 
   4  17   0      598.62      659.26     29.27 o 
   5  17   0      605.29      672.10     30.26 o 
   6  17   0     1032.00     1048.82     32.06 o 
   7  17   0       26.92       17.44     28.53 o 
   8  17   0       59.73       50.42     30.29 o 
   9  17   0        2.62       12.08     35.05 o 
  10  17   0       83.96       35.56     44.68 o 
   0  18   0      328.91      358.43     37.55 o 
   1  18   0      634.97      698.94     27.70 o 
   2  18   0      190.87      204.04     26.55 o 
   3  18   0       95.58      136.89     30.43 o 
   4  18   0       57.87       80.46     31.02 o 
   5  18   0      260.30      271.42     29.64 o 
   6  18   0       10.91       28.82     30.86 o 
   7  18   0       14.17       25.76     32.63 o 
   8  18   0      206.61      119.45     34.22 o 
   9  18   0      136.89      114.04     36.99 o 
   1  19   0        4.13        1.93     28.12 o 
   2  19   0      111.60      124.10     29.11 o 
   3  19   0      484.19      522.81     28.11 o 
   4  19   0      207.49      196.02     31.66 o 
   5  19   0       91.75       95.50     29.14 o 
   6  19   0      470.29      462.44     31.49 o 
   7  19   0      258.20      214.41     32.37 o 
   8  19   0        3.52        6.25     36.92 o 
   9  19   0        0.43       -1.79     37.55 o 
   0  20   0     1049.83     1134.64     47.56 o 
   1  20   0      772.82      816.88     30.25 o 
   2  20   0      818.96      836.98     31.77 o 
   3  20   0      765.45      819.49     31.11 o 
   4  20   0      141.38      112.94     32.64 o 
   5  20   0        1.42        4.57     32.87 o 
   6  20   0       44.98        5.72     33.27 o 
   7  20   0       61.77       47.95     34.63 o 
   8  20   0       83.39       64.09     37.07 o 
   1  21   0       17.94       35.02     31.10 o 
   2  21   0      110.62      105.15     29.31 o 
   3  21   0       48.42       49.27     30.47 o 
   4  21   0       19.77       29.23     31.90 o 
   5  21   0       13.94       -1.60     33.76 o 
   6  21   0      160.97      145.78     35.19 o 
   7  21   0       97.44       56.30     37.29 o 
   8  21   0        7.99       11.81     49.80 o 
   0  22   0     1080.51     1109.49     48.94 o 
   1  22   0     1028.51     1128.43     34.79 o 
   2  22   0     1340.13     1411.48     33.49 o 
   3  22   0     1022.58      946.48     34.00 o 
   4  22   0      385.57      368.87     34.17 o 
   5  22   0      316.82      301.78     39.57 o 
   6  22   0       13.27       -2.46     38.99 o 
   7  22   0      147.62      108.24     38.01 o 
   1  23   0       22.36       46.54     32.59 o 
   2  23   0        0.58        4.69     32.78 o 
   3  23   0        0.35        1.91     31.84 o 
   4  23   0       81.97       75.85     33.65 o 
   5  23   0        6.08       20.31     35.00 o 
   6  23   0       33.22       10.66     40.50 o 
   0  24   0       25.84       13.35     48.50 o 
   1  24   0      120.09       85.83     36.00 o 
   2  24   0      173.71      147.83     35.39 o 
   3  24   0       11.88       31.89     36.14 o 
   4  24   0        2.96       10.95     35.93 o 
   5  24   0        0.70        8.19     38.29 o 
   1  25   0       22.97        4.64     38.05 o 
   2  25   0       66.41       57.21     37.46 o 
   3  25   0      104.13       89.47     39.40 o 
   4  25   0       14.48       11.15     38.57 o 
   0  26   0      127.10      104.62     55.76 o 
   1  26   0       58.40       35.29     39.04 o 
   2  26   0        8.21       16.79     38.20 o 
 -13   1   1       20.60       15.09     34.97 o 
 -12   1   1        3.38        2.76     33.68 o 
 -11   1   1       17.93       21.79     30.33 o 
 -10   1   1      736.05      760.43     29.24 o 
  -9   1   1      164.67      170.25     27.44 o 
  -8   1   1      216.10      214.86     25.54 o 
  -7   1   1       10.32       25.17     22.45 o 
  -6   1   1      730.00      870.51     27.03 o 
  -5   1   1     3074.84     2904.74     31.16 o 
  -4   1   1    12421.00    11602.76     90.64 o 
  -3   1   1    20252.50    19384.43    139.84 o 
  -2   1   1     4350.05     4114.13     51.50 o 
  -1   1   1    29249.40    25338.90    137.53 o 
   0   1   1    16312.67    14647.42    238.53 o 
   1   1   1     4596.04     4319.50     47.38 o 
   2   1   1    18871.48    18026.93    171.86 o 
   3   1   1     1157.45     1040.59     28.19 o 
   4   1   1       62.36       51.01     23.22 o 
   5   1   1      927.97      823.66     25.09 o 
   6   1   1     1576.02     1650.20     27.70 o 
   7   1   1      427.50      525.06     26.36 o 
   8   1   1     2451.77     2594.75     29.03 o 
   9   1   1     1099.07     1175.75     29.84 o 
  10   1   1      124.68      116.80     29.24 o 
  11   1   1       12.74      -10.16     31.94 o 
  12   1   1       36.54       30.74     34.57 o 
 -13   2   1      258.18      155.49     37.52 o 
 -12   2   1        6.16       18.37     34.82 o 
 -11   2   1      124.16      119.62     30.83 o 
 -10   2   1      843.10      920.22     30.03 o 
  -9   2   1        7.29        4.84     25.58 o 
  -8   2   1      222.82      256.82     27.19 o 
  -7   2   1      160.57      176.40     23.85 o 
  -6   2   1      458.17      447.06     25.17 o 
  -5   2   1      415.55      348.89     27.09 o 
  -4   2   1      316.67      304.84     27.00 o 
  -3   2   1      451.56      388.07     31.64 o 
  -2   2   1     7624.63     7135.23     57.21 o 
  -1   2   1      772.84      696.10     40.99 o 
   0   2   1      115.82       98.06     35.62 o 
   1   2   1     6541.13     6103.24     69.28 o 
   2   2   1     4797.75     4556.13     44.90 o 
   3   2   1     4892.02     4890.25     36.21 o 
   4   2   1     3388.58     3302.84     33.40 o 
   5   2   1      242.20      222.14     25.64 o 
   6   2   1        4.28       24.35     25.48 o 
   7   2   1      107.35      123.12     24.63 o 
   8   2   1      112.57      110.60     23.44 o 
   9   2   1      307.64      338.51     26.31 o 
  10   2   1      222.51      227.64     28.54 o 
  11   2   1        6.71       10.17     31.88 o 
  12   2   1       97.65       90.03     35.71 o 
 -13   3   1       12.39       84.37     36.23 o 
 -12   3   1      141.53      114.00     35.05 o 
 -11   3   1       10.26       28.45     29.73 o 
 -10   3   1      191.59      211.24     31.41 o 
  -9   3   1     2631.31     2754.73     62.23 o 
  -8   3   1       50.37       70.29     26.78 o 
  -7   3   1      179.79      191.22     27.80 o 
  -6   3   1      200.23      215.66     25.99 o 
  -5   3   1        3.37       -3.51     25.02 o 
  -4   3   1       23.24       24.96     26.26 o 
  -3   3   1      995.72      931.76     31.94 o 
  -2   3   1      321.97      321.66     32.59 o 
  -1   3   1       14.50       28.28     32.84 o 
   0   3   1     5582.63     5102.10     53.63 o 
   1   3   1      670.13      664.35     31.53 o 
   2   3   1     1512.57     1429.21     31.16 o 
   3   3   1     1850.03     1806.15     28.26 o 
   4   3   1     1701.73     1666.12     26.05 o 
   5   3   1     2840.41     2759.48     35.51 o 
   6   3   1     1330.88     1337.67     27.84 o 
   7   3   1     2068.79     2227.72     28.04 o 
   8   3   1     1990.47     2078.84     33.22 o 
   9   3   1      184.21      225.74     28.27 o 
  10   3   1        0.50        5.78     28.05 o 
  11   3   1      168.55      176.71     33.95 o 
  12   3   1       54.43       68.73     36.35 o 
 -13   4   1      214.99      134.00     39.82 o 
 -12   4   1        4.39        1.19     34.46 o 
 -11   4   1      369.20      340.03     31.26 o 
 -10   4   1      103.05      117.36     28.45 o 
  -9   4   1      898.70      948.57     27.07 o 
  -8   4   1     1282.50     1360.11     31.13 o 
  -7   4   1     1352.16     1425.82     29.50 o 
  -6   4   1     3088.91     2948.46     29.51 o 
  -5   4   1     9092.54     8521.23     75.41 o 
  -4   4   1     3526.52     3339.26     33.15 o 
  -3   4   1       89.14       98.65     27.42 o 
  -2   4   1    19673.37    18453.15    138.74 o 
  -1   4   1     8822.81     7919.00     55.51 o 
   0   4   1       23.03       35.24     29.51 o 
   1   4   1     5960.10     5804.18     56.19 o 
   2   4   1     1153.62     1162.44     28.00 o 
   3   4   1     3376.90     3366.00     32.08 o 
   4   4   1     2153.37     1943.83     27.68 o 
   5   4   1      190.77      204.56     23.02 o 
   6   4   1     1233.76     1192.22     27.62 o 
   7   4   1       88.02      102.94     25.81 o 
   8   4   1      589.41      608.43     26.94 o 
   9   4   1     3624.86     3937.57     45.15 o 
  10   4   1      813.06      837.71     32.17 o 
  11   4   1      297.54      316.92     32.62 o 
  12   4   1      668.86      484.45     37.52 o 
 -13   5   1        0.15       -1.06     39.57 o 
 -12   5   1       12.23       25.22     35.22 o 
 -11   5   1        4.28       -2.31     29.42 o 
 -10   5   1       20.71       19.37     26.56 o 
  -9   5   1       63.54       83.51     25.94 o 
  -8   5   1      707.76      717.81     26.75 o 
  -7   5   1      111.40      102.85     24.07 o 
  -6   5   1      789.25      808.02     25.29 o 
  -5   5   1       63.30       63.98     24.06 o 
  -4   5   1       44.94       56.23     24.70 o 
  -3   5   1     1072.11     1050.53     27.73 o 
  -2   5   1     1034.46      998.49     31.04 o 
  -1   5   1      559.96      537.01     32.31 o 
   0   5   1      214.92      218.05     33.59 o 
   1   5   1       25.29       27.51     27.37 o 
   2   5   1     4114.84     4052.33     52.44 o 
   3   5   1     1276.85     1339.72     26.98 o 
   4   5   1      500.88      548.07     24.77 o 
   5   5   1       47.74       55.27     23.25 o 
   6   5   1      278.24      273.63     25.18 o 
   7   5   1       60.01       35.64     25.64 o 
   8   5   1        0.39        3.20     26.56 o 
   9   5   1        4.84       25.07     29.07 o 
  10   5   1       30.23       33.95     28.96 o 
  11   5   1       90.68       86.21     33.51 o 
  12   5   1        4.80       11.40     35.82 o 
 -13   6   1      194.89      132.15     38.72 o 
 -12   6   1       53.55       35.70     35.61 o 
 -11   6   1       27.37       15.90     32.16 o 
 -10   6   1       32.45       36.92     29.62 o 
  -9   6   1     1375.57     1418.94     35.28 o 
  -8   6   1     3290.89     3452.81     53.29 o 
  -7   6   1      856.08      870.88     26.29 o 
  -6   6   1     3565.01     3469.69     33.36 o 
  -5   6   1    11339.23    10922.21     67.00 o 
  -4   6   1     6809.45     6344.50     57.50 o 
  -3   6   1     6638.65     6213.48     39.33 o 
  -2   6   1     9292.69     8781.27     66.31 o 
  -1   6   1     3641.04     3269.64     35.97 o 
   0   6   1      797.33      773.25     31.27 o 
   1   6   1       15.34       49.87     25.44 o 
   2   6   1     2324.21     2360.61     29.92 o 
   3   6   1      989.09      993.31     24.88 o 
   4   6   1     3133.15     3144.36     29.56 o 
   5   6   1        4.98        9.48     22.20 o 
   6   6   1      228.66      219.80     24.29 o 
   7   6   1       94.65      111.54     24.12 o 
   8   6   1     1441.11     1529.66     29.47 o 
   9   6   1     2909.90     3150.79     40.63 o 
  10   6   1      829.81      871.32     33.06 o 
  11   6   1      330.13      310.39     32.28 o 
  12   6   1      533.03      376.21     37.73 o 
 -12   7   1        6.32        9.44     35.11 o 
 -11   7   1       49.00       51.96     32.12 o 
 -10   7   1      127.89      135.34     29.96 o 
  -9   7   1      474.86      519.45     30.70 o 
  -8   7   1      107.42      114.19     27.07 o 
  -7   7   1     1021.35     1008.62     27.94 o 
  -6   7   1      364.09      397.95     24.92 o 
  -5   7   1       48.84       77.51     24.31 o 
  -4   7   1     2395.02     2248.72     30.56 o 
  -3   7   1        5.20       25.86     23.59 o 
  -2   7   1      595.56      569.91     27.16 o 
  -1   7   1     8712.07     8282.11     47.23 o 
   0   7   1     1637.58     1580.03     31.61 o 
   1   7   1      985.81     1005.42     26.80 o 
   2   7   1        3.95       17.60     22.55 o 
   3   7   1     1017.32     1047.41     25.12 o 
   4   7   1        4.62       15.79     22.70 o 
   5   7   1     3077.86     3018.57     33.55 o 
   6   7   1      156.66      152.96     23.18 o 
   7   7   1      405.02      419.77     25.33 o 
   8   7   1     2071.32     2231.80     33.00 o 
   9   7   1       58.52       47.55     30.70 o 
  10   7   1        1.68        7.81     28.10 o 
  11   7   1      130.37      117.55     31.28 o 
  12   7   1       44.08       31.50     36.94 o 
 -12   8   1      149.94      116.05     34.06 o 
 -11   8   1      110.75       93.31     31.37 o 
 -10   8   1      140.52      135.33     33.10 o 
  -9   8   1        0.38        8.67     28.94 o 
  -8   8   1      266.50      286.57     27.19 o 
  -7   8   1     1116.91     1162.46     27.40 o 
  -6   8   1      190.75      225.43     25.18 o 
  -5   8   1      681.43      720.49     25.68 o 
  -4   8   1     7382.33     7430.30     47.49 o 
  -3   8   1      277.05      235.21     24.83 o 
  -2   8   1     1372.55     1420.85     28.34 o 
  -1   8   1       14.09       12.80     26.75 o 
   0   8   1     2575.84     2577.68     30.82 o 
   1   8   1      657.52      612.44     26.56 o 
   2   8   1     1186.21     1060.85     25.96 o 
   3   8   1     1934.86     1859.89     27.54 o 
   4   8   1      425.08      401.27     23.37 o 
   5   8   1      633.31      609.79     24.32 o 
   6   8   1      357.07      395.98     25.71 o 
   7   8   1        2.76       15.95     23.76 o 
   8   8   1       56.57       44.97     25.38 o 
   9   8   1      400.39      406.50     30.73 o 
  10   8   1      137.30      146.43     31.54 o 
  11   8   1       63.00       48.41     33.77 o 
  12   8   1      102.77       59.73     36.21 o 
 -12   9   1        7.01       12.47     35.93 o 
 -11   9   1       25.87       33.45     36.07 o 
 -10   9   1      264.08      231.99     32.46 o 
  -9   9   1      329.80      356.25     28.40 o 
  -8   9   1       90.91       78.23     26.09 o 
  -7   9   1       22.78       36.12     25.77 o 
  -6   9   1       17.74       18.97     24.41 o 
  -5   9   1      739.84      762.76     25.41 o 
  -4   9   1     6533.02     6269.10     37.09 o 
  -3   9   1     1333.53     1142.89     26.13 o 
  -2   9   1      529.82      418.07     25.03 o 
  -1   9   1    11885.74    10880.72     98.03 o 
   0   9   1     5118.35     4641.94     35.19 o 
   1   9   1      593.18      525.19     25.94 o 
   2   9   1     2199.34     2252.52     28.48 o 
   3   9   1      181.16      179.68     24.33 o 
   4   9   1     1300.90     1285.46     27.20 o 
   5   9   1     1950.94     1946.39     27.73 o 
   6   9   1      433.92      468.65     26.89 o 
   7   9   1      502.77      567.46     27.32 o 
   8   9   1     1441.16     1529.52     30.16 o 
   9   9   1      440.01      442.44     32.50 o 
  10   9   1       71.35      109.39     33.84 o 
  11   9   1      147.17      113.06     33.08 o 
 -12  10   1       18.57       13.87     35.46 o 
 -11  10   1       51.27       41.48     36.59 o 
 -10  10   1       15.76       14.96     34.17 o 
  -9  10   1      270.47      258.67     29.27 o 
  -8  10   1      309.76      341.43     27.04 o 
  -7  10   1      652.68      651.06     28.07 o 
  -6  10   1       59.63       50.03     24.68 o 
  -5  10   1      585.22      498.46     26.00 o 
  -4  10   1        4.21       18.15     25.06 o 
  -3  10   1      367.39      387.00     24.61 o 
  -2  10   1     2493.77     2499.99     39.89 o 
  -1  10   1      771.96      706.49     25.02 o 
   0  10   1       10.34       26.32     24.84 o 
   1  10   1       11.57       23.09     23.43 o 
   2  10   1     8283.99     8216.30     99.17 o 
   3  10   1     4432.41     4453.85     31.85 o 
   4  10   1       21.52       53.12     23.32 o 
   5  10   1      917.33      925.15     26.17 o 
   6  10   1      838.50      866.10     28.05 o 
   7  10   1       16.25        9.75     25.22 o 
   8  10   1      180.90      182.08     30.07 o 
   9  10   1      160.48      154.27     28.11 o 
  10  10   1       32.70       39.70     34.61 o 
  11  10   1        4.69       10.94     35.28 o 
 -12  11   1       12.58       15.49     38.78 o 
 -11  11   1       11.42       -6.21     35.86 o 
 -10  11   1        8.20        3.21     32.03 o 
  -9  11   1       26.49       28.93     30.52 o 
  -8  11   1        3.60        1.86     27.40 o 
  -7  11   1       62.07       85.04     25.44 o 
  -6  11   1      241.38      267.09     25.04 o 
  -5  11   1     2015.60     2062.02     28.36 o 
  -4  11   1     5961.57     5702.88     35.15 o 
  -3  11   1     7954.89     7705.00     54.26 o 
  -2  11   1     5645.48     5259.58     47.76 o 
  -1  11   1    10411.76     9691.18     51.29 o 
   0  11   1    12637.21    12067.60     92.85 o 
   1  11   1     4471.64     4305.96     42.70 o 
   2  11   1     2236.56     2345.35     28.71 o 
   3  11   1     1455.52     1515.69     26.90 o 
   4  11   1       85.15      105.51     24.62 o 
   5  11   1      656.59      680.26     25.67 o 
   6  11   1      125.72      146.22     25.43 o 
   7  11   1      260.95      278.95     26.96 o 
   8  11   1      628.19      651.34     30.44 o 
   9  11   1      348.19      373.57     30.38 o 
  10  11   1       53.55       41.71     35.45 o 
  11  11   1        1.02       14.62     38.49 o 
 -12  12   1        2.58       -9.46     86.91 o 
 -11  12   1       76.60       47.31     39.04 o 
 -10  12   1        8.73        2.48     34.87 o 
  -9  12   1       25.43       36.91     28.53 o 
  -8  12   1       29.65       31.38     28.75 o 
  -7  12   1       23.30       23.24     27.82 o 
  -6  12   1      504.91      520.50     27.87 o 
  -5  12   1      520.10      556.36     27.04 o 
  -4  12   1      911.06      969.45     25.53 o 
  -3  12   1      382.72      344.51     23.86 o 
  -2  12   1      345.31      376.27     26.48 o 
  -1  12   1       63.08       83.53     23.20 o 
   0  12   1     2737.30     2692.62     29.78 o 
   1  12   1      420.23      440.51     24.73 o 
   2  12   1        0.57        2.84     23.28 o 
   3  12   1       87.18       79.53     25.51 o 
   4  12   1      362.33      330.96     24.64 o 
   5  12   1      116.30      149.53     26.43 o 
   6  12   1        0.08       15.35     24.81 o 
   7  12   1      137.69      149.94     28.00 o 
   8  12   1        0.22        4.02     28.60 o 
   9  12   1      281.98      285.31     29.94 o 
  10  12   1       47.63       23.12     33.95 o 
  11  12   1        0.40        8.52     38.13 o 
 -11  13   1      202.71      131.00     36.58 o 
 -10  13   1      224.91      189.53     34.01 o 
  -9  13   1       83.82      106.07     30.52 o 
  -8  13   1      360.68      373.83     29.99 o 
  -7  13   1        5.05        8.23     27.13 o 
  -6  13   1        1.84       12.44     25.47 o 
  -5  13   1      538.61      538.79     26.09 o 
  -4  13   1      406.16      447.26     27.49 o 
  -3  13   1     2025.10     1986.73     28.89 o 
  -2  13   1     2353.89     2204.38     29.49 o 
  -1  13   1     2583.02     2470.11     29.53 o 
   0  13   1      226.26      210.44     24.05 o 
   1  13   1      908.60      851.45     27.41 o 
   2  13   1      217.55      243.97     24.82 o 
   3  13   1      239.09      225.27     23.77 o 
   4  13   1       11.97       28.12     24.79 o 
   5  13   1      277.18      296.61     25.45 o 
   6  13   1      711.05      776.38     26.52 o 
   7  13   1      638.67      685.35     28.52 o 
   8  13   1      840.03      859.87     30.88 o 
   9  13   1       74.57       83.73     30.10 o 
  10  13   1       46.25       30.05     35.78 o 
  11  13   1       39.90        1.12     87.32 o 
 -11  14   1       17.83       12.67     37.40 o 
 -10  14   1       74.52       76.26     32.35 o 
  -9  14   1        1.97       12.53     30.19 o 
  -8  14   1      158.18      156.36     31.92 o 
  -7  14   1       22.70       30.21     27.88 o 
  -6  14   1      583.54      605.10     29.36 o 
  -5  14   1     2100.54     2210.08     31.98 o 
  -4  14   1      184.97      181.41     25.79 o 
  -3  14   1       85.74       88.42     24.93 o 
  -2  14   1     1153.30     1181.42     29.79 o 
  -1  14   1      585.23      580.11     26.01 o 
   0  14   1       20.43       22.35     24.84 o 
   1  14   1      583.54      595.04     24.95 o 
   2  14   1      276.58      291.45     26.52 o 
   3  14   1      932.15      931.99     27.26 o 
   4  14   1      761.44      806.71     27.59 o 
   5  14   1      166.72      174.70     25.70 o 
   6  14   1       44.82       58.71     26.50 o 
   7  14   1       31.35       23.68     29.32 o 
   8  14   1      139.54      164.23     31.41 o 
   9  14   1      341.66      363.65     35.24 o 
  10  14   1      304.23      197.36     36.21 o 
 -11  15   1       85.05       44.58     39.21 o 
 -10  15   1      148.00      129.05     34.40 o 
  -9  15   1      136.13      118.64     31.66 o 
  -8  15   1      481.15      507.91     31.75 o 
  -7  15   1      316.52      317.29     29.56 o 
  -6  15   1        0.01      -17.48     28.45 o 
  -5  15   1      130.15      153.28     25.70 o 
  -4  15   1      532.17      555.70     27.18 o 
  -3  15   1      139.84      151.65     28.31 o 
  -2  15   1     1166.25     1188.13     27.49 o 
  -1  15   1       32.24       39.86     25.24 o 
   0  15   1      488.70      469.68     26.29 o 
   1  15   1       70.32       99.17     25.80 o 
   2  15   1       34.15       63.54     25.93 o 
   3  15   1     1222.73     1263.22     27.90 o 
   4  15   1       92.64      104.67     24.72 o 
   5  15   1       58.53       25.75     27.98 o 
   6  15   1      331.06      360.83     27.79 o 
   7  15   1      486.09      491.99     29.23 o 
   8  15   1       14.73       19.92     29.34 o 
   9  15   1       14.85       -4.12     32.70 o 
  10  15   1      124.05       87.72     35.60 o 
 -10  16   1        1.04      -12.38     34.09 o 
  -9  16   1       25.13       35.88     34.01 o 
  -8  16   1      399.87      407.95     31.26 o 
  -7  16   1     1069.35     1144.03     34.03 o 
  -6  16   1     1826.48     1965.59     32.58 o 
  -5  16   1     3706.86     3966.10     51.91 o 
  -4  16   1     1986.94     2130.92     30.80 o 
  -3  16   1     1154.27     1208.30     28.06 o 
  -2  16   1     2535.70     2690.51     29.81 o 
  -1  16   1      632.55      654.77     26.70 o 
   0  16   1       16.16       22.26     27.27 o 
   1  16   1       26.74       17.86     26.89 o 
   2  16   1       70.52       82.59     26.92 o 
   3  16   1       18.85       27.05     25.86 o 
   4  16   1      175.56      199.21     26.40 o 
   5  16   1      110.09      108.35     27.41 o 
   6  16   1      481.65      504.53     28.80 o 
   7  16   1       29.37       35.11     29.36 o 
   8  16   1      256.25      250.60     32.32 o 
   9  16   1      348.96      280.82     38.35 o 
  10  16   1      266.18      234.98     53.94 o 
 -10  17   1        0.40       36.85     36.95 o 
  -9  17   1       21.96       -5.94     34.15 o 
  -8  17   1      197.18      175.91     33.38 o 
  -7  17   1      295.74      302.53     29.77 o 
  -6  17   1      230.71      260.30     29.93 o 
  -5  17   1       21.19       37.00     28.27 o 
  -4  17   1      497.75      532.93     28.25 o 
  -3  17   1       21.34        9.53     30.28 o 
  -2  17   1       43.09       37.97     27.02 o 
  -1  17   1     1130.58     1168.61     27.98 o 
   0  17   1      360.13      376.66     25.59 o 
   1  17   1      245.74      215.80     26.21 o 
   2  17   1        0.34      -14.52     25.00 o 
   3  17   1      518.99      566.76     29.07 o 
   4  17   1       22.47        9.85     28.00 o 
   5  17   1      126.69      148.78     29.46 o 
   6  17   1        2.09       -0.12     29.01 o 
   7  17   1      105.49       96.65     30.41 o 
   8  17   1      238.53      215.60     33.42 o 
   9  17   1        3.34      -16.68     37.44 o 
  -9  18   1       21.91       42.57     35.56 o 
  -8  18   1       32.53        6.92     34.25 o 
  -7  18   1      818.95      844.86     33.12 o 
  -6  18   1      251.98      299.12     31.02 o 
  -5  18   1      356.55      374.77     30.62 o 
  -4  18   1     2113.38     2256.61     36.13 o 
  -3  18   1     1136.36     1188.01     28.94 o 
  -2  18   1       75.79       63.89     27.58 o 
  -1  18   1      319.82      320.13     26.54 o 
   0  18   1      251.55      278.33     27.80 o 
   1  18   1       81.84       75.57     27.21 o 
   2  18   1      851.07      916.15     28.08 o 
   3  18   1      102.42      105.55     27.21 o 
   4  18   1        2.61      -18.98     28.22 o 
   5  18   1      496.99      524.98     31.48 o 
   6  18   1       84.09      103.65     30.31 o 
   7  18   1       82.47       60.59     34.40 o 
   8  18   1       25.91       25.30     34.72 o 
   9  18   1       16.72        1.80     36.40 o 
  -9  19   1       88.17       39.21     37.03 o 
  -8  19   1        6.70       14.21     35.13 o 
  -7  19   1        5.22       17.06     33.64 o 
  -6  19   1       15.03        5.77     31.54 o 
  -5  19   1      162.66      178.35     31.76 o 
  -4  19   1      335.89      379.64     32.62 o 
  -3  19   1      509.80      566.88     29.15 o 
  -2  19   1     1237.65     1296.65     31.15 o 
  -1  19   1     1495.97     1605.47     36.78 o 
   0  19   1      839.89      903.02     29.42 o 
   1  19   1        2.39       -5.37     27.14 o 
   2  19   1        8.53       14.84     27.53 o 
   3  19   1       42.51       50.12     30.58 o 
   4  19   1      142.81      119.77     32.22 o 
   5  19   1      122.74      138.06     31.19 o 
   6  19   1       53.41       87.42     31.42 o 
   7  19   1      372.20      346.95     34.79 o 
   8  19   1      238.11      128.69     36.60 o 
  -8  20   1       64.78       32.54     37.13 o 
  -7  20   1        7.36        3.16     33.57 o 
  -6  20   1        0.55       19.97     32.04 o 
  -5  20   1      211.31      215.11     34.30 o 
  -4  20   1       27.04       13.24     33.48 o 
  -3  20   1      374.28      389.83     29.88 o 
  -2  20   1      459.11      500.66     28.47 o 
  -1  20   1     1330.90     1430.44     32.33 o 
   0  20   1       40.72       46.86     28.07 o 
   1  20   1      433.60      486.72     29.10 o 
   2  20   1     2052.55     2175.73     48.83 o 
   3  20   1      331.51      377.57     29.97 o 
   4  20   1       25.87       29.57     30.82 o 
   5  20   1      621.97      652.05     32.97 o 
   6  20   1      606.92      564.33     32.98 o 
   7  20   1       29.66       28.95     35.07 o 
   8  20   1        9.40       26.19     36.21 o 
  -8  21   1      106.40       82.37     37.24 o 
  -7  21   1       61.94       67.79     34.76 o 
  -6  21   1      157.33      149.41     38.08 o 
  -5  21   1      214.33      207.19     33.72 o 
  -4  21   1      483.54      503.24     32.68 o 
  -3  21   1      948.83      985.00     32.19 o 
  -2  21   1     1023.26     1003.06     32.23 o 
  -1  21   1     1364.42     1396.68     33.07 o 
   0  21   1     1144.76     1218.03     35.82 o 
   1  21   1      896.96      914.61     33.36 o 
   2  21   1      130.54      135.94     30.54 o 
   3  21   1       34.35       19.69     31.94 o 
   4  21   1        0.97       -5.71     33.31 o 
   5  21   1       89.69       95.50     37.41 o 
   6  21   1      235.80      188.93     36.13 o 
   7  21   1       26.99       16.23     36.76 o 
  -7  22   1       15.27       19.72     40.24 o 
  -6  22   1        8.79        4.64     37.64 o 
  -5  22   1       52.35       46.02     38.01 o 
  -4  22   1       48.55       71.39     33.11 o 
  -3  22   1       70.59       47.12     32.02 o 
  -2  22   1       37.95       24.31     30.89 o 
  -1  22   1      139.09      151.25     29.53 o 
   0  22   1        1.29       -1.07     30.01 o 
   1  22   1        6.80        8.20     31.29 o 
   2  22   1      523.04      529.46     33.31 o 
   3  22   1       22.66       21.33     31.87 o 
   4  22   1        0.89       15.21     34.00 o 
   5  22   1       43.31       28.24     38.22 o 
   6  22   1       15.81       35.86     41.26 o 
  -6  23   1       11.30       -6.69     38.73 o 
  -5  23   1       94.58       87.86     35.94 o 
  -4  23   1       75.50       56.51     34.05 o 
  -3  23   1      580.02      545.55     35.50 o 
  -2  23   1     1108.27     1071.05     35.22 o 
  -1  23   1      320.70      315.90     32.97 o 
   0  23   1      380.60      369.75     33.79 o 
   1  23   1      886.10      922.67     34.34 o 
   2  23   1      122.60      106.09     33.01 o 
   3  23   1       29.96       18.08     33.12 o 
   4  23   1        0.58      -10.08     35.06 o 
   5  23   1        3.08      -11.62     38.66 o 
   6  23   1      126.58       91.07     41.49 o 
  -5  24   1       39.10       37.35     38.16 o 
  -4  24   1       49.26       19.28     36.80 o 
  -3  24   1      125.04       81.83     37.44 o 
  -2  24   1        0.17       -1.70     33.11 o 
  -1  24   1       31.09       44.69     34.06 o 
   0  24   1       22.55       23.90     33.79 o 
   1  24   1      147.58      117.61     34.05 o 
   2  24   1      139.25      130.54     35.23 o 
   3  24   1       37.17       48.44     34.82 o 
   4  24   1       52.31       50.12     36.44 o 
   5  24   1       52.30       19.91     37.89 o 
  -4  25   1       97.32       43.80     38.72 o 
  -3  25   1        7.58       25.86     37.48 o 
  -2  25   1      145.21       74.48     38.85 o 
  -1  25   1        1.06        0.70     37.42 o 
   0  25   1       64.78       63.56     35.89 o 
   1  25   1        5.55       22.06     36.86 o 
   2  25   1       23.86       20.57     37.26 o 
   3  25   1      182.23      135.22     38.96 o 
   4  25   1       28.83       14.14     70.00 o 
  -3  26   1      199.98      123.22     57.55 o 
  -2  26   1       94.22       82.78     38.77 o 
  -1  26   1       21.63       -3.01     38.16 o 
   0  26   1        0.50       -2.67     38.72 o 
   1  26   1       33.29       21.95     39.17 o 
   2  26   1       76.46       38.71     40.33 o 
 -13   0   2      113.48      121.58     52.94 o 
 -12   0   2      191.83      209.46     45.56 o 
 -11   0   2      361.32      378.36     41.87 o 
 -10   0   2      192.26      240.89     40.22 o 
  -9   0   2      101.98       95.65     38.69 o 
  -8   0   2        3.06        3.43     37.66 o 
  -7   0   2      585.75      554.24     37.55 o 
  -6   0   2      709.67      728.52     38.37 o 
  -5   0   2    10551.50    10405.42     86.29 o 
  -4   0   2    21286.71    20738.44    237.84 o 
  -3   0   2     1553.86     1567.64     57.77 o 
  -2   0   2     5766.03     5483.37     96.33 o 
  -1   0   2     3510.36     3093.05     70.48 o 
   0   0   2    12857.10    11875.82    147.28 o 
   1   0   2     2379.82     2271.21     47.92 o 
   2   0   2     5069.89     4843.38     68.05 o 
   3   0   2       19.58       18.78     35.40 o 
   4   0   2    11856.70    11414.11    207.49 o 
   5   0   2     7940.75     7938.28    133.99 o 
   6   0   2     2466.99     2458.85     40.39 o 
   7   0   2     3731.74     4044.51     83.93 o 
   8   0   2     3494.29     3752.20     75.13 o 
   9   0   2      973.30     1056.30     40.85 o 
  10   0   2      342.20      358.33     43.98 o 
  11   0   2      188.47      186.76     45.47 o 
  12   0   2       12.10       13.61     47.87 o 
 -13   1   2        8.70       14.87     35.98 o 
 -12   1   2        3.65        5.29     32.23 o 
 -11   1   2      529.99      518.84     29.67 o 
 -10   1   2        1.00       14.37     30.06 o 
  -9   1   2      685.14      694.93     28.56 o 
  -8   1   2        0.56       10.23     25.43 o 
  -7   1   2       15.67       19.00     25.65 o 
  -6   1   2        7.24       19.21     24.31 o 
  -5   1   2      181.68      231.80     26.84 o 
  -4   1   2      763.82      762.91     31.68 o 
  -3   1   2     2240.57     2054.59     41.44 o 
  -2   1   2      371.42      378.49     39.18 o 
  -1   1   2     3746.11     3375.63     51.23 o 
   0   1   2    15068.40    13919.97    208.87 o 
   1   1   2      325.63      325.37     29.98 o 
   2   1   2     2071.28     1985.98     30.94 o 
   3   1   2     3978.64     3922.66     50.03 o 
   4   1   2        2.14       -2.34     21.96 o 
   5   1   2      725.51      699.14     23.01 o 
   6   1   2     1324.70     1439.96     28.40 o 
   7   1   2      100.21       92.52     23.63 o 
   8   1   2        4.42       30.15     25.97 o 
   9   1   2        2.01       12.84     26.56 o 
  10   1   2       18.64       18.75     29.64 o 
  11   1   2       44.31       31.41     30.15 o 
  12   1   2       14.22       -1.26     36.27 o 
 -13   2   2       98.23       59.41     38.71 o 
 -12   2   2       35.91       23.97     34.56 o 
 -11   2   2       26.27       23.57     29.73 o 
 -10   2   2      755.83      799.80     29.88 o 
  -9   2   2      194.00      209.19     26.36 o 
  -8   2   2       15.35        6.57     26.31 o 
  -7   2   2      552.26      570.05     25.37 o 
  -6   2   2       56.75       74.23     26.30 o 
  -5   2   2     4860.42     4637.20     66.87 o 
  -4   2   2     4297.56     4026.65     40.78 o 
  -3   2   2     2780.13     2733.32     41.44 o 
  -2   2   2     5143.68     4822.36     51.64 o 
  -1   2   2    13766.71    13066.67    106.73 o 
   0   2   2       26.61       53.43     32.12 o 
   1   2   2     7287.95     6962.22     69.68 o 
   2   2   2       59.00       66.35     24.44 o 
   3   2   2      522.01      479.57     23.09 o 
   4   2   2     4319.66     4098.69     47.54 o 
   5   2   2     1970.68     1875.69     29.89 o 
   6   2   2     1322.25     1397.09     24.49 o 
   7   2   2     2492.23     2639.50     29.27 o 
   8   2   2     1691.30     1804.03     35.60 o 
   9   2   2      192.76      224.83     27.28 o 
  10   2   2       89.03       83.19     28.84 o 
  11   2   2       45.93        6.03     32.59 o 
  12   2   2       41.21       36.46     37.86 o 
 -13   3   2        3.49       19.73     38.70 o 
 -12   3   2       23.86       32.59     31.82 o 
 -11   3   2      135.39      135.33     29.74 o 
 -10   3   2       65.69       75.65     28.41 o 
  -9   3   2     2101.40     2156.31     40.37 o 
  -8   3   2     2306.77     2371.73     30.42 o 
  -7   3   2      722.43      743.17     26.74 o 
  -6   3   2     4887.85     4779.91     58.48 o 
  -5   3   2     6897.93     6561.75     43.21 o 
  -4   3   2        3.35       19.22     26.64 o 
  -3   3   2     1008.97      992.75     32.81 o 
  -2   3   2     7282.92     6749.50     54.91 o 
  -1   3   2     2478.40     2264.41     44.67 o 
   0   3   2     6849.24     6445.73     81.57 o 
   1   3   2       51.68       64.17     26.95 o 
   2   3   2        9.56        4.09     23.13 o 
   3   3   2     2246.71     2110.94     29.54 o 
   4   3   2      304.05      270.86     22.34 o 
   5   3   2      186.49      184.23     24.67 o 
   6   3   2      187.74      230.56     24.49 o 
   7   3   2       27.24       36.13     24.49 o 
   8   3   2      818.22      875.70     26.92 o 
   9   3   2      395.96      403.42     27.38 o 
  10   3   2      106.13       80.44     31.82 o 
  11   3   2      329.93      303.36     32.12 o 
  12   3   2      195.24       94.63     35.54 o 
 -13   4   2        7.12        3.98     40.69 o 
 -12   4   2        8.82       21.35     33.10 o 
 -11   4   2        9.24        8.21     30.99 o 
 -10   4   2       39.40       55.50     27.97 o 
  -9   4   2      137.11      155.54     26.13 o 
  -8   4   2       42.83       38.39     28.56 o 
  -7   4   2      211.43      201.32     26.98 o 
  -6   4   2      911.15      990.14     28.11 o 
  -5   4   2     1213.89     1142.44     27.22 o 
  -4   4   2       80.73       54.97     27.17 o 
  -3   4   2     2599.60     2334.09     37.16 o 
  -2   4   2    10866.16     9924.48     61.17 o 
  -1   4   2    10009.54     9391.28     63.60 o 
   0   4   2    12649.27    12244.08    173.39 o 
   1   4   2      478.82      475.12     27.18 o 
   2   4   2     5429.13     5560.80     72.93 o 
   3   4   2        2.99       13.75     21.61 o 
   4   4   2      161.44      180.11     22.95 o 
   5   4   2        4.80        9.29     22.25 o 
   6   4   2       86.19       74.20     25.70 o 
   7   4   2      278.00      308.71     26.89 o 
   8   4   2      125.43      147.62     27.87 o 
   9   4   2        9.51       13.19     27.88 o 
  10   4   2        2.79        6.61     30.33 o 
  11   4   2       10.17        2.33     34.95 o 
  12   4   2       10.25       19.09     35.81 o 
 -13   5   2        2.04       -1.49     38.79 o 
 -12   5   2       60.76       42.44     32.42 o 
 -11   5   2      441.33      453.00     31.21 o 
 -10   5   2      511.42      550.69     31.39 o 
  -9   5   2     1591.33     1738.91     31.72 o 
  -8   5   2     4247.70     4535.96     58.65 o 
  -7   5   2     5185.08     5236.70     62.12 o 
  -6   5   2    16898.82    16720.62    125.96 o 
  -5   5   2    18910.22    18343.67    159.99 o 
  -4   5   2     3003.73     2693.24     33.86 o 
  -3   5   2     5216.84     4800.04     53.46 o 
  -2   5   2     4745.30     4250.32     41.51 o 
  -1   5   2       51.57       86.62     33.25 o 
   0   5   2      850.89      872.15     33.24 o 
   1   5   2      777.91      744.04     26.96 o 
   2   5   2      880.50      963.31     24.49 o 
   3   5   2      371.25      287.64     21.98 o 
   4   5   2     1232.81     1245.55     25.53 o 
   5   5   2     2237.79     2168.60     27.17 o 
   6   5   2     1181.86     1225.60     25.97 o 
   7   5   2       20.78       14.82     26.35 o 
   8   5   2     1521.33     1623.60     29.18 o 
   9   5   2     1780.47     1857.96     32.31 o 
  10   5   2      565.10      539.14     31.77 o 
  11   5   2      388.82      326.53     33.45 o 
 -13   6   2        6.53        5.99     38.50 o 
 -12   6   2       67.01       70.92     33.49 o 
 -11   6   2       71.55       83.18     32.10 o 
 -10   6   2      250.13      296.98     30.50 o 
  -9   6   2       33.32       31.25     28.10 o 
  -8   6   2      425.82      410.13     28.83 o 
  -7   6   2        4.61        6.83     25.96 o 
  -6   6   2       14.29       10.11     25.73 o 
  -5   6   2     1008.77      974.71     29.87 o 
  -4   6   2     1169.85     1176.38     28.71 o 
  -3   6   2       30.30       47.42     27.45 o 
  -2   6   2      724.00      706.20     29.19 o 
  -1   6   2     3016.24     2865.42     40.82 o 
   0   6   2       50.56       67.99     25.14 o 
   1   6   2      298.88      301.89     25.43 o 
   2   6   2      375.90      384.76     25.29 o 
   3   6   2        1.35       12.64     23.02 o 
   4   6   2      910.93      897.84     25.11 o 
   5   6   2        1.88        2.93     22.83 o 
   6   6   2       37.38       41.13     24.72 o 
   7   6   2      752.33      799.08     29.03 o 
   8   6   2       95.38      119.34     28.30 o 
   9   6   2      111.39      122.38     28.77 o 
  10   6   2       17.90       27.43     30.73 o 
  11   6   2       27.80       34.49     33.93 o 
 -13   7   2        6.48       10.73     37.58 o 
 -12   7   2       71.55       57.94     33.14 o 
 -11   7   2       23.54       29.30     32.24 o 
 -10   7   2      471.89      500.00     32.35 o 
  -9   7   2     1092.11     1199.07     38.96 o 
  -8   7   2      607.47      657.43     29.23 o 
  -7   7   2     3719.44     3780.69     55.83 o 
  -6   7   2     8526.27     8472.70     70.40 o 
  -5   7   2     5133.31     4853.02     49.86 o 
  -4   7   2     2034.37     1951.78     30.22 o 
  -3   7   2     1231.05     1125.86     28.67 o 
  -2   7   2     1047.89      964.83     29.09 o 
  -1   7   2       86.42       80.02     25.43 o 
   0   7   2     1071.64      997.58     29.25 o 
   1   7   2       32.34       42.56     23.56 o 
   2   7   2       21.77        6.14     22.74 o 
   3   7   2     1044.56      974.14     25.44 o 
   4   7   2      314.23      295.37     22.85 o 
   5   7   2        9.14       -9.85     21.83 o 
   6   7   2       78.59       86.43     23.98 o 
   7   7   2      145.03      171.69     26.33 o 
   8   7   2      745.04      799.42     32.09 o 
   9   7   2      891.78      911.11     31.40 o 
  10   7   2      359.14      329.45     29.74 o 
  11   7   2      277.69      197.37     35.97 o 
 -13   8   2        3.07        4.85     38.32 o 
 -12   8   2       83.99       88.14     35.91 o 
 -11   8   2       31.66       20.70     30.44 o 
 -10   8   2      311.54      302.08     29.07 o 
  -9   8   2      568.65      593.59     27.62 o 
  -8   8   2      203.61      221.24     28.15 o 
  -7   8   2     1156.76     1176.73     27.97 o 
  -6   8   2       66.27       60.52     25.41 o 
  -5   8   2     4088.74     4074.27     34.17 o 
  -4   8   2     3750.77     3626.60     34.92 o 
  -3   8   2       46.61       93.53     23.78 o 
  -2   8   2     4691.02     4307.99     45.01 o 
  -1   8   2     5571.85     5248.85     37.62 o 
   0   8   2     1199.12     1176.14     26.67 o 
   1   8   2        6.94       12.25     24.30 o 
   2   8   2      923.71     1019.72     25.47 o 
   3   8   2        1.24        6.12     21.32 o 
   4   8   2     1197.81     1156.35     25.98 o 
   5   8   2     1120.38     1077.46     24.08 o 
   6   8   2       76.87       70.82     24.28 o 
   7   8   2     2113.29     2216.39     29.23 o 
   8   8   2     1329.23     1414.05     31.08 o 
   9   8   2        3.59       14.73     29.37 o 
  10   8   2       14.54       43.93     31.19 o 
  11   8   2       53.60       40.78     32.81 o 
 -12   9   2      113.90      110.25     34.28 o 
 -11   9   2       24.05       15.59     32.61 o 
 -10   9   2       18.23       22.88     31.19 o 
  -9   9   2       11.82       21.89     27.43 o 
  -8   9   2        4.51       16.66     25.13 o 
  -7   9   2        4.08       23.71     24.86 o 
  -6   9   2        4.03        5.09     26.15 o 
  -5   9   2        1.00       15.98     23.80 o 
  -4   9   2        2.31       17.85     24.50 o 
  -3   9   2      105.46      142.15     23.35 o 
  -2   9   2     1264.62     1164.41     27.16 o 
  -1   9   2     4178.48     3827.57     33.64 o 
   0   9   2     1982.55     1866.34     31.62 o 
   1   9   2     4420.22     4216.92     32.10 o 
   2   9   2     3089.21     3056.06     35.71 o 
   3   9   2      402.16      347.02     23.56 o 
   4   9   2     1397.43     1360.69     25.21 o 
   5   9   2     1615.29     1595.01     27.53 o 
   6   9   2      239.21      265.23     26.10 o 
   7   9   2        6.84        8.58     24.45 o 
   8   9   2        5.52        8.39     27.98 o 
   9   9   2        6.23       -5.25     31.11 o 
  10   9   2       27.61       28.23     31.44 o 
  11   9   2       30.16       28.12     33.61 o 
 -12  10   2        4.51        7.73     37.10 o 
 -11  10   2      293.82      274.94     33.75 o 
 -10  10   2      773.80      767.02     32.54 o 
  -9  10   2       21.46       23.57     27.42 o 
  -8  10   2       47.14       54.65     27.96 o 
  -7  10   2       34.98       50.44     24.99 o 
  -6  10   2      391.66      390.25     27.11 o 
  -5  10   2     1857.84     1801.26     28.58 o 
  -4  10   2     2413.24     2154.01     30.40 o 
  -3  10   2      492.61      395.12     26.60 o 
  -2  10   2     1580.88     1415.25     30.08 o 
  -1  10   2     3064.76     2860.70     31.25 o 
   0  10   2       44.15       70.62     23.89 o 
   1  10   2       89.76      131.86     25.51 o 
   2  10   2        0.18       14.05     23.67 o 
   3  10   2     1332.25     1298.27     26.18 o 
   4  10   2     4730.36     4778.70     41.25 o 
   5  10   2     4105.03     4195.14     54.18 o 
   6  10   2     1330.26     1467.28     29.43 o 
   7  10   2     1579.84     1701.47     33.53 o 
   8  10   2     2058.48     2112.44     53.25 o 
   9  10   2      405.10      394.31     29.76 o 
  10  10   2      139.60      155.40     34.82 o 
  11  10   2      120.89       97.11     36.26 o 
 -12  11   2       18.62       27.31     38.42 o 
 -11  11   2       98.98       86.97     38.17 o 
 -10  11   2       14.87       20.55     32.00 o 
  -9  11   2      448.07      449.33     28.40 o 
  -8  11   2       77.01       98.92     29.00 o 
  -7  11   2        0.49       -0.93     26.01 o 
  -6  11   2      782.14      809.28     28.81 o 
  -5  11   2      722.98      693.42     25.84 o 
  -4  11   2      528.95      549.64     25.48 o 
  -3  11   2       75.04       98.72     24.56 o 
  -2  11   2     1004.85      917.89     26.86 o 
  -1  11   2       17.30       29.48     24.75 o 
   0  11   2      173.03      214.91     24.22 o 
   1  11   2     2103.48     2061.30     28.81 o 
   2  11   2      456.59      471.81     24.99 o 
   3  11   2      268.98      258.57     25.72 o 
   4  11   2       76.43       90.80     24.88 o 
   5  11   2      473.23      524.04     24.30 o 
   6  11   2       94.01      109.71     25.51 o 
   7  11   2       17.81       27.87     25.47 o 
   8  11   2      339.25      331.70     28.87 o 
   9  11   2       83.36       70.67     31.48 o 
  10  11   2       17.76       27.55     37.25 o 
  11  11   2        0.35       -8.64     40.99 o 
 -12  12   2       78.75       54.33     39.77 o 
 -11  12   2      274.12      257.08     36.93 o 
 -10  12   2      134.27      131.29     35.36 o 
  -9  12   2       10.40       44.60     30.09 o 
  -8  12   2       82.86       65.93     29.20 o 
  -7  12   2      212.55      201.52     25.21 o 
  -6  12   2        0.50        6.65     26.46 o 
  -5  12   2     1148.98     1124.38     28.22 o 
  -4  12   2     1303.06     1237.35     28.49 o 
  -3  12   2     1679.40     1604.88     27.65 o 
  -2  12   2     4592.52     4463.82     56.98 o 
  -1  12   2      876.64      923.13     26.56 o 
   0  12   2      136.87      125.84     24.85 o 
   1  12   2      227.58      235.72     27.62 o 
   2  12   2      155.44      117.58     22.54 o 
   3  12   2      704.05      702.39     26.13 o 
   4  12   2     3095.01     3155.09     30.39 o 
   5  12   2     3117.31     3310.35     34.46 o 
   6  12   2     1015.59     1109.97     28.48 o 
   7  12   2      988.86     1035.77     29.29 o 
   8  12   2      375.17      391.18     31.09 o 
   9  12   2      169.16      182.83     33.64 o 
  10  12   2      196.63      121.89     35.76 o 
 -12  13   2       11.30       34.76     65.64 o 
 -11  13   2      230.56      181.05     36.52 o 
 -10  13   2       26.92       24.36     32.94 o 
  -9  13   2      630.43      682.51     30.96 o 
  -8  13   2      294.96      320.25     28.54 o 
  -7  13   2       22.81       22.85     28.42 o 
  -6  13   2      553.03      612.32     29.70 o 
  -5  13   2     1039.99     1060.35     29.01 o 
  -4  13   2        3.85        5.68     26.27 o 
  -3  13   2        0.25       24.56     24.09 o 
  -2  13   2       81.42       92.50     25.31 o 
  -1  13   2      974.50      951.12     26.46 o 
   0  13   2      921.63      896.00     26.22 o 
   1  13   2      363.74      364.49     24.97 o 
   2  13   2      683.03      683.45     25.54 o 
   3  13   2     1042.82     1053.20     28.08 o 
   4  13   2      713.88      745.47     26.38 o 
   5  13   2       23.45       36.59     27.57 o 
   6  13   2       19.45       25.60     27.26 o 
   7  13   2       50.74       54.08     28.45 o 
   8  13   2      192.12      197.84     30.87 o 
   9  13   2      102.69       83.23     30.90 o 
  10  13   2       33.82       23.52     37.61 o 
 -11  14   2      102.26       79.54     37.11 o 
 -10  14   2       68.47       65.69     34.22 o 
  -9  14   2      150.14      132.51     33.58 o 
  -8  14   2      247.88      253.01     31.48 o 
  -7  14   2      195.70      224.19     30.65 o 
  -6  14   2        5.70        5.33     26.28 o 
  -5  14   2       34.84       39.37     27.22 o 
  -4  14   2      640.47      693.73     29.06 o 
  -3  14   2     1354.04     1342.37     28.97 o 
  -2  14   2     1793.58     1758.20     28.90 o 
  -1  14   2      224.40      259.92     24.46 o 
   0  14   2     1352.24     1330.24     28.60 o 
   1  14   2      820.42      837.70     28.84 o 
   2  14   2      880.71      908.30     25.84 o 
   3  14   2        0.49       -1.13     25.06 o 
   4  14   2      107.46      128.28     27.22 o 
   5  14   2      644.00      651.85     28.70 o 
   6  14   2      464.46      488.55     29.17 o 
   7  14   2       77.70      108.26     29.03 o 
   8  14   2        1.23       -7.14     31.89 o 
   9  14   2        0.26        8.18     33.79 o 
  10  14   2        1.35       18.08     37.25 o 
 -11  15   2        3.58       17.30     36.75 o 
 -10  15   2      245.19      188.40     34.75 o 
  -9  15   2     1040.28     1051.05     36.33 o 
  -8  15   2     1379.23     1447.46     33.58 o 
  -7  15   2     1843.74     1955.25     38.62 o 
  -6  15   2     2490.94     2641.02     48.92 o 
  -5  15   2     2369.34     2567.34     33.29 o 
  -4  15   2     1759.84     1750.78     30.47 o 
  -3  15   2     1660.90     1665.25     39.88 o 
  -2  15   2     1010.73     1056.66     27.24 o 
  -1  15   2      111.59      117.24     26.49 o 
   0  15   2       13.64       39.97     26.39 o 
   1  15   2      269.05      301.24     26.13 o 
   2  15   2       80.94       91.11     27.46 o 
   3  15   2      210.37      214.76     26.14 o 
   4  15   2      118.78      132.28     25.26 o 
   5  15   2      429.72      454.38     27.71 o 
   6  15   2      474.15      497.56     30.28 o 
   7  15   2      147.92      143.51     29.66 o 
   8  15   2      498.64      505.63     31.63 o 
   9  15   2      346.72      296.49     34.04 o 
 -11  16   2        4.07        6.71     40.73 o 
 -10  16   2       91.69       63.62     38.48 o 
  -9  16   2        2.83       -0.12     32.46 o 
  -8  16   2      194.50      182.49     30.50 o 
  -7  16   2      169.15      163.76     31.34 o 
  -6  16   2      433.00      447.35     29.80 o 
  -5  16   2      191.00      207.06     27.17 o 
  -4  16   2        0.09        9.28     27.30 o 
  -3  16   2      350.17      402.22     28.56 o 
  -2  16   2       21.60       25.76     25.26 o 
  -1  16   2       86.37      108.26     25.12 o 
   0  16   2      417.49      428.79     27.00 o 
   1  16   2      176.80      158.68     26.37 o 
   2  16   2       38.72       45.17     27.52 o 
   3  16   2        7.70        8.94     25.16 o 
   4  16   2      706.83      740.88     27.57 o 
   5  16   2       34.08       19.23     28.78 o 
   6  16   2       98.99      105.60     28.65 o 
   7  16   2       45.01       21.20     30.73 o 
   8  16   2       89.78       83.14     33.97 o 
   9  16   2        3.90       -8.60     34.20 o 
 -10  17   2      270.23      195.74     35.91 o 
  -9  17   2      192.94      140.59     35.76 o 
  -8  17   2     1474.87     1498.88     36.60 o 
  -7  17   2     1609.95     1643.85     35.54 o 
  -6  17   2     1177.00     1233.69     31.47 o 
  -5  17   2     1357.22     1466.03     30.91 o 
  -4  17   2      477.37      493.82     29.49 o 
  -3  17   2     1001.52     1001.38     29.12 o 
  -2  17   2      588.91      617.27     26.31 o 
  -1  17   2       12.65       27.68     25.88 o 
   0  17   2       42.19       67.07     27.12 o 
   1  17   2      592.60      623.11     27.86 o 
   2  17   2      652.06      731.97     29.78 o 
   3  17   2       84.56      101.75     29.56 o 
   4  17   2       67.24       68.09     26.38 o 
   5  17   2       78.43       57.42     28.66 o 
   6  17   2      134.26      148.33     30.56 o 
   7  17   2      175.62      168.21     32.36 o 
   8  17   2      297.50      253.11     33.89 o 
   9  17   2      149.92      120.98     35.70 o 
 -10  18   2       30.02       45.51     38.88 o 
  -9  18   2        0.44       14.09     33.59 o 
  -8  18   2      126.02      122.87     34.97 o 
  -7  18   2       69.20       58.80     31.82 o 
  -6  18   2      121.05      143.42     29.94 o 
  -5  18   2      346.55      355.75     31.56 o 
  -4  18   2      931.72     1032.83     34.79 o 
  -3  18   2      553.45      590.96     28.31 o 
  -2  18   2       86.74      120.35     26.47 o 
  -1  18   2      506.38      554.41     27.43 o 
   0  18   2      342.82      358.48     27.80 o 
   1  18   2        0.48       23.33     27.69 o 
   2  18   2        9.93       -2.36     28.89 o 
   3  18   2        0.55        0.52     30.92 o 
   4  18   2      112.89      101.54     28.07 o 
   5  18   2      232.33      235.89     30.60 o 
   6  18   2      188.92      167.28     29.87 o 
   7  18   2      214.49      213.43     33.17 o 
   8  18   2      211.53      144.72     37.45 o 
  -9  19   2       36.57       13.84     36.63 o 
  -8  19   2       57.33       45.57     33.27 o 
  -7  19   2      235.55      249.28     34.76 o 
  -6  19   2       11.04       20.65     32.33 o 
  -5  19   2       40.93       42.54     31.67 o 
  -4  19   2      105.47      122.62     32.01 o 
  -3  19   2       31.05       36.29     28.22 o 
  -2  19   2      107.13      117.41     30.03 o 
  -1  19   2      227.57      226.78     30.12 o 
   0  19   2      165.96      171.82     27.04 o 
   1  19   2     1099.33     1185.61     31.09 o 
   2  19   2     1744.62     1877.76     33.51 o 
   3  19   2      111.63      105.20     29.47 o 
   4  19   2      170.19      177.42     33.17 o 
   5  19   2      443.37      462.91     31.81 o 
   6  19   2        2.02        0.73     33.88 o 
   7  19   2      101.12       76.28     35.40 o 
   8  19   2       12.63       18.09     35.87 o 
  -9  20   2       24.68       13.31     36.19 o 
  -8  20   2        1.32       20.74     36.24 o 
  -7  20   2       19.16       26.89     36.71 o 
  -6  20   2      114.25      117.43     32.14 o 
  -5  20   2      158.03      155.96     32.33 o 
  -4  20   2      226.96      262.31     31.44 o 
  -3  20   2      316.52      335.24     30.00 o 
  -2  20   2      383.92      430.72     31.35 o 
  -1  20   2      500.75      499.41     29.41 o 
   0  20   2      136.91      131.40     30.89 o 
   1  20   2        0.46        1.64     28.93 o 
   2  20   2       18.63        5.45     30.49 o 
   3  20   2      317.14      318.36     30.27 o 
   4  20   2      653.46      685.89     33.51 o 
   5  20   2      412.55      388.87     33.48 o 
   6  20   2      634.48      554.77     39.73 o 
   7  20   2      536.07      400.53     37.72 o 
  -8  21   2       31.31       18.29     38.12 o 
  -7  21   2       22.30       44.69     33.83 o 
  -6  21   2      189.51      156.27     36.78 o 
  -5  21   2       90.90      121.57     37.62 o 
  -4  21   2       12.93       14.16     31.70 o 
  -3  21   2      130.53      127.75     31.79 o 
  -2  21   2      913.73      944.66     33.87 o 
  -1  21   2      532.83      566.39     30.64 o 
   0  21   2       95.09       94.66     30.10 o 
   1  21   2      822.07      885.66     33.29 o 
   2  21   2      520.50      573.78     30.72 o 
   3  21   2      121.41      111.49     32.26 o 
   4  21   2      543.85      488.33     33.39 o 
   5  21   2      347.09      333.05     37.26 o 
   6  21   2       32.92       54.77     36.10 o 
   7  21   2        4.58       14.33     43.25 o 
  -7  22   2        9.06        6.12     41.82 o 
  -6  22   2       18.00       30.67     38.93 o 
  -5  22   2       35.40       19.11     33.40 o 
  -4  22   2       80.54       98.78     33.12 o 
  -3  22   2      221.56      242.21     34.05 o 
  -2  22   2      607.53      610.85     33.02 o 
  -1  22   2      229.47      213.74     32.33 o 
   0  22   2       88.98       56.31     31.16 o 
   1  22   2      147.67      141.40     31.78 o 
   2  22   2       79.16       84.15     30.86 o 
   3  22   2      659.08      605.48     33.62 o 
   4  22   2      554.16      516.22     35.04 o 
   5  22   2      539.37      440.06     37.05 o 
   6  22   2      432.85      301.91     43.55 o 
  -7  23   2       11.09        2.63     46.45 o 
  -6  23   2      101.01       93.60     39.62 o 
  -5  23   2       77.12       52.84     34.56 o 
  -4  23   2      106.09      101.96     34.98 o 
  -3  23   2        0.79       -8.04     35.96 o 
  -2  23   2        4.94       -0.06     31.56 o 
  -1  23   2       10.98       14.75     32.84 o 
   0  23   2      151.81      145.84     32.58 o 
   1  23   2       19.06       16.01     32.67 o 
   2  23   2       54.15       64.01     33.81 o 
   3  23   2      131.81      140.22     34.40 o 
   4  23   2       11.31       32.17     34.49 o 
   5  23   2        0.50       -6.74     39.23 o 
  -6  24   2       47.90       25.79     71.33 o 
  -5  24   2        2.43       28.15     38.61 o 
  -4  24   2       75.86       57.20     36.88 o 
  -3  24   2      390.50      371.27     36.32 o 
  -2  24   2       68.02       69.62     35.74 o 
  -1  24   2       12.17       22.72     34.39 o 
   0  24   2      404.87      424.15     35.47 o 
   1  24   2      257.33      206.46     35.46 o 
   2  24   2       50.05       48.62     35.11 o 
   3  24   2       47.53       32.18     36.54 o 
   4  24   2       11.41        9.83     37.76 o 
  -4  25   2      252.13      154.13     39.47 o 
  -3  25   2       87.83       72.43     39.32 o 
  -2  25   2       19.02       13.82     38.19 o 
  -1  25   2       19.15        4.93     35.85 o 
   0  25   2       10.40      -17.26     37.28 o 
   1  25   2       62.11       41.50     35.63 o 
   2  25   2       83.27       95.57     37.86 o 
   3  25   2      131.73       78.38     40.20 o 
  -3  26   2       79.09       66.33     98.94 o 
  -2  26   2       31.10       30.17     39.07 o 
  -1  26   2        0.33       -3.10     38.30 o 
   0  26   2      119.67       72.06     39.77 o 
   1  26   2      122.46      119.40     41.91 o 
 -13   1   3      154.23      130.04     37.02 o 
 -12   1   3      161.39      163.11     34.71 o 
 -11   1   3      851.27      881.36     32.16 o 
 -10   1   3     2203.84     2347.15     48.23 o 
  -9   1   3      267.63      285.50     27.59 o 
  -8   1   3        9.47       27.24     29.50 o 
  -7   1   3     1190.02     1141.34     29.94 o 
  -6   1   3       82.84       97.02     26.11 o 
  -5   1   3      418.99      347.47     30.55 o 
  -4   1   3      164.89      184.12     33.13 o 
  -3   1   3     2342.40     2333.57     44.13 o 
  -2   1   3     1486.85     1413.18     39.13 o 
  -1   1   3      419.81      401.97     30.69 o 
   0   1   3     3610.07     3309.82     42.41 o 
   1   1   3     9762.69     9291.15     99.87 o 
   2   1   3     3062.19     3013.57     40.91 o 
   3   1   3    16970.51    16629.80    194.19 o 
   4   1   3    17237.07    17126.69    226.23 o 
   5   1   3     3090.74     3101.14     38.99 o 
   6   1   3     3615.85     3746.26     57.88 o 
   7   1   3     3831.95     4039.49     90.59 o 
   8   1   3      613.44      643.49     28.05 o 
   9   1   3        7.82       14.86     27.26 o 
  10   1   3      123.67      124.77     31.38 o 
  11   1   3      329.19      248.31     32.81 o 
 -13   2   3      129.62      103.25     40.60 o 
 -12   2   3        7.28        0.63     35.62 o 
 -11   2   3       18.62        9.87     30.19 o 
 -10   2   3     1176.01     1198.28     31.27 o 
  -9   2   3      706.62      742.79     29.92 o 
  -8   2   3      318.80      314.43     26.07 o 
  -7   2   3      461.89      343.94     28.18 o 
  -6   2   3     1095.23     1019.54     32.22 o 
  -5   2   3     2653.79     2734.15     37.15 o 
  -4   2   3      196.66      205.15     30.97 o 
  -3   2   3       20.79       24.81     30.72 o 
  -2   2   3      328.61      360.55     34.99 o 
  -1   2   3     2178.64     2109.44     37.85 o 
   0   2   3     9433.14     9301.20    117.25 o 
   1   2   3     3534.63     3423.79     33.66 o 
   2   2   3     1159.19     1123.95     24.59 o 
   3   2   3     1023.23      968.73     28.32 o 
   4   2   3      108.68      134.90     22.05 o 
   5   2   3       40.51       58.88     22.16 o 
   6   2   3        6.51       20.28     24.40 o 
   7   2   3       24.19       49.77     24.24 o 
   8   2   3      165.06      222.94     26.60 o 
   9   2   3       32.25       31.05     27.12 o 
  10   2   3        7.25       12.36     30.54 o 
  11   2   3       36.89       32.90     37.02 o 
 -13   3   3        6.43       -6.83     38.23 o 
 -12   3   3       57.11       61.58     32.55 o 
 -11   3   3      195.02      184.57     32.19 o 
 -10   3   3       98.68      101.71     30.44 o 
  -9   3   3      146.10      174.80     27.24 o 
  -8   3   3      291.08      313.76     29.04 o 
  -7   3   3       16.74       33.52     27.19 o 
  -6   3   3     2220.04     2113.35     36.25 o 
  -5   3   3     4979.68     4613.19     64.71 o 
  -4   3   3     2492.15     2291.76     36.34 o 
  -3   3   3     5860.98     5541.21     48.63 o 
  -2   3   3      166.49      133.19     31.24 o 
  -1   3   3      547.03      487.16     30.22 o 
   0   3   3     6132.19     5879.83     79.39 o 
   1   3   3       14.36       14.28     25.08 o 
   2   3   3      906.15      930.23     24.46 o 
   3   3   3     2413.75     2320.50     30.76 o 
   4   3   3      849.12      835.15     26.92 o 
   5   3   3        2.90       20.67     23.06 o 
   6   3   3      280.97      291.98     24.52 o 
   7   3   3       59.11       75.49     25.44 o 
   8   3   3       19.08       26.12     26.80 o 
   9   3   3       65.86       68.69     29.78 o 
  10   3   3        6.02        2.99     31.12 o 
  11   3   3       86.51       56.66     37.49 o 
 -13   4   3       83.59       85.18     37.41 o 
 -12   4   3       85.50       87.06     33.88 o 
 -11   4   3      182.97      203.28     34.23 o 
 -10   4   3     1892.97     2119.71     34.00 o 
  -9   4   3     4946.93     5210.40     94.06 o 
  -8   4   3      942.29      979.82     29.84 o 
  -7   4   3     3919.57     3958.63     46.80 o 
  -6   4   3    12416.38    12107.24    166.88 o 
  -5   4   3      874.12      847.41     30.00 o 
  -4   4   3     1347.55     1397.44     33.23 o 
  -3   4   3     3133.87     3017.84     38.03 o 
  -2   4   3     3292.25     3368.06     40.19 o 
  -1   4   3     4037.72     3980.10     54.08 o 
   0   4   3     4067.19     4112.26     61.24 o 
   1   4   3      849.62      788.87     25.03 o 
   2   4   3     1212.63     1046.88     24.92 o 
   3   4   3     2476.47     2357.26     28.18 o 
   4   4   3      694.37      716.80     24.93 o 
   5   4   3      711.00      742.20     27.22 o 
   6   4   3      291.12      287.55     25.35 o 
   7   4   3      205.33      265.32     26.61 o 
   8   4   3     1038.55     1081.57     29.07 o 
   9   4   3       46.37       58.77     28.77 o 
  10   4   3        7.32       14.36     30.61 o 
  11   4   3      165.12      132.76     35.36 o 
 -13   5   3        8.26       17.22     39.58 o 
 -12   5   3      164.35      180.49     35.50 o 
 -11   5   3       80.37       95.04     32.73 o 
 -10   5   3        0.50       -7.71     30.24 o 
  -9   5   3       96.86      109.10     30.14 o 
  -8   5   3     1102.31     1100.94     30.25 o 
  -7   5   3       32.31       23.62     26.21 o 
  -6   5   3      156.82      164.15     27.89 o 
  -5   5   3      215.80      193.52     25.58 o 
  -4   5   3      228.64      192.20     27.61 o 
  -3   5   3     1782.16     1634.32     32.16 o 
  -2   5   3       15.76       28.67     27.12 o 
  -1   5   3     1585.70     1546.13     35.28 o 
   0   5   3     3285.02     3303.81     40.58 o 
   1   5   3      699.84      680.66     24.97 o 
   2   5   3      194.01      206.23     24.20 o 
   3   5   3      162.24      170.49     23.42 o 
   4   5   3       51.85       49.41     22.85 o 
   5   5   3       75.37       97.77     22.92 o 
   6   5   3       83.48      104.79     26.95 o 
   7   5   3      120.10      148.35     25.54 o 
   8   5   3       13.49       21.09     26.83 o 
   9   5   3       19.49       27.42     31.38 o 
  10   5   3       32.38       39.39     32.28 o 
  11   5   3       35.74       17.24     34.38 o 
 -13   6   3      103.65       66.98     37.59 o 
 -12   6   3       61.82       67.92     35.38 o 
 -11   6   3      244.45      237.12     32.74 o 
 -10   6   3     1302.93     1415.24     31.26 o 
  -9   6   3     2692.80     2862.84     52.98 o 
  -8   6   3     1862.33     2032.13     31.98 o 
  -7   6   3     3753.76     3868.66     42.92 o 
  -6   6   3     6926.74     6728.48     95.56 o 
  -5   6   3      719.45      674.88     28.05 o 
  -4   6   3        4.10       15.46     25.56 o 
  -3   6   3      599.07      585.33     30.03 o 
  -2   6   3     2928.02     2816.55     35.81 o 
  -1   6   3     4023.27     3736.18     38.08 o 
   0   6   3     3012.13     2904.60     33.56 o 
   1   6   3     3547.64     3410.14     33.64 o 
   2   6   3     6342.31     6205.72     79.62 o 
   3   6   3     3026.22     2911.97     34.49 o 
   4   6   3      419.69      454.36     23.71 o 
   5   6   3      228.92      263.71     23.71 o 
   6   6   3      179.70      182.97     24.23 o 
   7   6   3      446.23      470.89     29.35 o 
   8   6   3      631.53      677.15     27.07 o 
   9   6   3       36.00       45.65     27.25 o 
  10   6   3       36.81       21.19     31.73 o 
  11   6   3       33.82       19.52     36.36 o 
 -13   7   3       21.12       14.77     40.12 o 
 -12   7   3       76.27       85.75     33.37 o 
 -11   7   3       43.95       24.03     32.29 o 
 -10   7   3        3.07      -19.93     31.40 o 
  -9   7   3      404.49      410.94     28.43 o 
  -8   7   3        1.88       -4.39     25.70 o 
  -7   7   3      239.61      250.26     28.66 o 
  -6   7   3     1937.03     1854.65     30.43 o 
  -5   7   3     6635.77     6371.25     90.05 o 
  -4   7   3     1913.82     1893.54     31.91 o 
  -3   7   3     2014.55     2047.67     32.50 o 
  -2   7   3     2747.48     2526.55     33.59 o 
  -1   7   3      225.77      173.08     28.12 o 
   0   7   3      139.47      162.44     25.20 o 
   1   7   3       35.66       29.84     23.44 o 
   2   7   3      196.38      204.44     23.04 o 
   3   7   3      479.54      503.49     23.36 o 
   4   7   3      660.89      682.12     25.13 o 
   5   7   3       11.37       13.40     24.63 o 
   6   7   3        1.24       21.20     24.44 o 
   7   7   3      260.12      311.31     27.65 o 
   8   7   3        0.37        8.52     29.16 o 
   9   7   3        0.04       -1.83     30.14 o 
  10   7   3       27.82       23.20     32.20 o 
  11   7   3       23.33       29.32     39.26 o 
 -13   8   3        0.72       10.31     40.92 o 
 -12   8   3       54.31       19.65     33.83 o 
 -11   8   3      114.46      118.69     33.87 o 
 -10   8   3      233.67      218.35     30.05 o 
  -9   8   3     1397.64     1477.65     33.48 o 
  -8   8   3     1400.65     1462.89     28.96 o 
  -7   8   3      592.47      613.78     27.83 o 
  -6   8   3     1116.43     1098.61     26.98 o 
  -5   8   3     1135.70     1108.58     27.09 o 
  -4   8   3       83.59       59.81     26.18 o 
  -3   8   3      157.58      155.69     26.77 o 
  -2   8   3      295.57      358.11     28.16 o 
  -1   8   3       33.87       69.76     26.61 o 
   0   8   3     2576.17     2266.73     31.86 o 
   1   8   3     2592.55     2436.02     35.22 o 
   2   8   3     2530.75     2574.50     40.25 o 
   3   8   3      592.35      613.98     25.21 o 
   4   8   3        0.41       -1.47     24.93 o 
   5   8   3        6.82       23.42     22.84 o 
   6   8   3      370.82      365.74     25.26 o 
   7   8   3      627.95      677.18     27.38 o 
   8   8   3       68.42       73.89     30.87 o 
   9   8   3      177.57      186.37     32.15 o 
  10   8   3       74.52       57.35     32.74 o 
  11   8   3       13.12       15.33     39.91 o 
 -13   9   3      117.40       72.88     38.93 o 
 -12   9   3       80.77       65.46     35.22 o 
 -11   9   3      467.10      460.50     37.49 o 
 -10   9   3      429.48      435.74     33.91 o 
  -9   9   3        3.15       10.18     27.63 o 
  -8   9   3       10.13       20.25     28.41 o 
  -7   9   3      735.98      747.07     28.01 o 
  -6   9   3       14.82       49.39     26.32 o 
  -5   9   3     2799.38     2779.23     40.03 o 
  -4   9   3      517.85      476.65     27.75 o 
  -3   9   3       68.51       46.98     25.88 o 
  -2   9   3     3922.24     3738.07     37.32 o 
  -1   9   3       60.98       63.88     27.13 o 
   0   9   3     2831.30     2741.02     30.94 o 
   1   9   3      809.27      810.43     25.09 o 
   2   9   3      578.29      575.61     25.00 o 
   3   9   3     5478.13     5557.93     47.65 o 
   4   9   3     5516.69     5593.42     70.21 o 
   5   9   3      799.11      860.09     24.86 o 
   6   9   3      872.84      991.07     28.45 o 
   7   9   3     2177.88     2279.84     53.97 o 
   8   9   3      177.07      197.21     29.82 o 
   9   9   3        9.68       10.40     32.22 o 
  10   9   3       48.38       48.20     35.23 o 
 -13  10   3      160.74        8.99     92.57 o 
 -12  10   3        3.03       -2.64     36.37 o 
 -11  10   3       29.27       36.46     33.49 o 
 -10  10   3       20.63       42.34     30.36 o 
  -9  10   3      381.28      408.57     29.31 o 
  -8  10   3       87.17       87.95     28.03 o 
  -7  10   3      431.07      470.42     27.17 o 
  -6  10   3      143.34      134.22     26.35 o 
  -5  10   3        5.21        4.66     25.39 o 
  -4  10   3        0.08        5.15     26.62 o 
  -3  10   3      683.83      618.80     27.98 o 
  -2  10   3      877.67      745.73     30.08 o 
  -1  10   3       11.98       30.16     24.02 o 
   0  10   3     1104.45     1070.52     27.31 o 
   1  10   3     1565.90     1474.80     27.91 o 
   2  10   3       60.10       48.88     22.77 o 
   3  10   3       92.64      131.60     24.39 o 
   4  10   3      329.23      326.89     23.39 o 
   5  10   3      160.68      191.57     25.31 o 
   6  10   3       44.11       52.97     25.69 o 
   7  10   3       55.83       50.04     26.54 o 
   8  10   3        8.33       31.62     29.26 o 
   9  10   3        6.62       -0.56     32.88 o 
  10  10   3       19.52       26.06     33.96 o 
 -12  11   3      222.31      176.43     37.42 o 
 -11  11   3      713.09      646.01     38.00 o 
 -10  11   3      831.88      860.55     32.34 o 
  -9  11   3      647.20      671.84     31.61 o 
  -8  11   3      105.08      123.72     30.08 o 
  -7  11   3        2.91        2.38     27.70 o 
  -6  11   3      146.66      146.26     27.66 o 
  -5  11   3      117.30      108.63     26.33 o 
  -4  11   3      214.92      199.73     25.42 o 
  -3  11   3       12.11        9.43     26.05 o 
  -2  11   3      792.88      865.02     26.58 o 
  -1  11   3       67.76       52.64     25.05 o 
   0  11   3     4313.14     4223.91     33.46 o 
   1  11   3     3079.65     3104.69     32.22 o 
   2  11   3     3122.99     3254.23     41.84 o 
   3  11   3     6332.78     6354.89     54.34 o 
   4  11   3     6218.91     6506.78     96.30 o 
   5  11   3     3145.01     3485.62     38.19 o 
   6  11   3     3090.84     3441.88     56.73 o 
   7  11   3     2685.96     2789.17     38.99 o 
   8  11   3      541.51      557.76     31.73 o 
   9  11   3       70.92       95.35     35.22 o 
  10  11   3       32.41       30.30     34.62 o 
 -12  12   3       25.56       11.50     39.36 o 
 -11  12   3       32.59       49.64     36.28 o 
 -10  12   3       55.69       71.00     32.81 o 
  -9  12   3      188.37      201.83     29.27 o 
  -8  12   3       14.33       24.54     27.88 o 
  -7  12   3      445.76      493.70     28.70 o 
  -6  12   3     2018.05     2055.37     33.68 o 
  -5  12   3      334.26      341.96     27.68 o 
  -4  12   3      471.38      435.09     25.88 o 
  -3  12   3       59.42       57.49     24.24 o 
  -2  12   3      331.72      307.68     26.12 o 
  -1  12   3     2063.86     1972.90     30.58 o 
   0  12   3      859.47      750.06     26.59 o 
   1  12   3       39.91       54.27     27.50 o 
   2  12   3      392.01      429.01     23.53 o 
   3  12   3      585.10      583.71     24.69 o 
   4  12   3        0.26        4.01     25.86 o 
   5  12   3       24.48       15.43     23.98 o 
   6  12   3       27.22       39.59     27.43 o 
   7  12   3        6.83       -5.41     28.06 o 
   8  12   3      107.56      113.90     28.23 o 
   9  12   3        4.02       10.16     33.80 o 
  10  12   3       37.71       27.55     39.14 o 
 -12  13   3      183.65      132.37     45.69 o 
 -11  13   3       40.64       12.35     36.04 o 
 -10  13   3      233.49      217.27     34.62 o 
  -9  13   3      322.60      346.72     33.61 o 
  -8  13   3       46.91       44.13     28.12 o 
  -7  13   3      215.64      236.18     27.74 o 
  -6  13   3      770.05      750.14     29.43 o 
  -5  13   3      942.18      958.20     29.13 o 
  -4  13   3      699.77      739.15     28.13 o 
  -3  13   3     1445.17     1456.46     28.81 o 
  -2  13   3       37.26       31.84     24.41 o 
  -1  13   3       22.99       32.99     27.16 o 
   0  13   3     1027.34     1070.58     25.59 o 
   1  13   3      232.93      246.43     28.09 o 
   2  13   3     1045.53     1068.74     26.32 o 
   3  13   3      369.88      411.05     26.15 o 
   4  13   3      535.33      604.38     27.33 o 
   5  13   3      779.51      873.18     27.59 o 
   6  13   3      802.64      800.63     29.28 o 
   7  13   3      138.80      151.24     28.27 o 
   8  13   3        3.13        3.50     29.61 o 
   9  13   3       30.30        6.20     32.85 o 
 -11  14   3       66.54       61.78     37.03 o 
 -10  14   3      678.21      645.77     36.46 o 
  -9  14   3     1092.84     1102.93     35.04 o 
  -8  14   3      814.23      905.57     30.52 o 
  -7  14   3     1029.13     1157.10     34.85 o 
  -6  14   3     3173.71     3321.86     55.61 o 
  -5  14   3     1508.14     1546.86     30.24 o 
  -4  14   3        1.52        9.27     25.89 o 
  -3  14   3      377.70      380.80     28.58 o 
  -2  14   3       54.77       69.20     25.01 o 
  -1  14   3     3293.70     3302.85     31.29 o 
   0  14   3      516.50      525.47     27.27 o 
   1  14   3        9.41        6.18     26.78 o 
   2  14   3      256.20      272.93     25.86 o 
   3  14   3      734.93      770.71     25.98 o 
   4  14   3       20.54       25.49     26.91 o 
   5  14   3       51.09       61.66     26.92 o 
   6  14   3       97.33       97.87     29.44 o 
   7  14   3      103.30      106.10     30.58 o 
   8  14   3      379.51      308.33     34.56 o 
   9  14   3        1.79       -1.07     35.75 o 
 -11  15   3        5.20       -4.70     39.38 o 
 -10  15   3      154.50      156.16     37.93 o 
  -9  15   3       18.07       15.21     33.91 o 
  -8  15   3      217.90      256.40     30.04 o 
  -7  15   3      660.06      718.85     29.35 o 
  -6  15   3      351.75      351.08     28.95 o 
  -5  15   3      860.89      862.69     28.86 o 
  -4  15   3     1584.04     1680.18     33.75 o 
  -3  15   3     1448.05     1463.46     29.45 o 
  -2  15   3       87.34       87.18     29.25 o 
  -1  15   3      294.64      315.25     27.84 o 
   0  15   3     4248.17     4397.15     64.97 o 
   1  15   3     1006.08     1044.50     28.98 o 
   2  15   3        1.14       10.27     26.37 o 
   3  15   3      360.00      346.54     26.69 o 
   4  15   3       54.08       49.52     25.94 o 
   5  15   3       32.98       38.28     27.75 o 
   6  15   3        2.28       -0.85     29.87 o 
   7  15   3      101.94       88.15     31.41 o 
   8  15   3       95.15       62.40     33.92 o 
   9  15   3        0.12        5.26     36.69 o 
 -11  16   3      314.75      211.10     38.18 o 
 -10  16   3      576.95      524.60     39.67 o 
  -9  16   3      712.26      650.19     34.53 o 
  -8  16   3     1033.62     1078.18     36.44 o 
  -7  16   3     1266.71     1352.11     32.91 o 
  -6  16   3      924.91      992.92     31.41 o 
  -5  16   3      525.50      612.87     38.34 o 
  -4  16   3      516.69      545.88     30.08 o 
  -3  16   3       70.23       75.53     27.79 o 
  -2  16   3      655.23      705.04     27.12 o 
  -1  16   3      759.04      814.54     29.39 o 
   0  16   3      423.27      457.91     28.38 o 
   1  16   3      712.81      757.57     26.74 o 
   2  16   3      664.18      675.65     32.46 o 
   3  16   3      346.88      404.68     29.31 o 
   4  16   3       36.15       57.65     27.87 o 
   5  16   3       13.93       20.26     27.71 o 
   6  16   3        0.92       -4.50     29.57 o 
   7  16   3      198.42      190.51     32.24 o 
   8  16   3      183.25      134.62     33.34 o 
 -10  17   3       70.97       20.46     39.42 o 
  -9  17   3        1.01       19.56     35.28 o 
  -8  17   3        0.02       19.02     34.75 o 
  -7  17   3      163.27      153.45     31.73 o 
  -6  17   3      134.95      142.12     31.64 o 
  -5  17   3      705.93      782.21     30.36 o 
  -4  17   3       52.63       50.31     31.16 o 
  -3  17   3      103.04      115.04     27.45 o 
  -2  17   3      380.71      391.99     27.86 o 
  -1  17   3       18.40       16.39     27.63 o 
   0  17   3      388.02      393.31     28.85 o 
   1  17   3       72.71       77.70     28.18 o 
   2  17   3        2.05       19.68     29.42 o 
   3  17   3      258.71      288.22     29.80 o 
   4  17   3      244.81      268.11     27.92 o 
   5  17   3        0.31       10.34     29.88 o 
   6  17   3       22.18       17.62     32.27 o 
   7  17   3      171.50      138.77     33.71 o 
   8  17   3        0.92       -1.17     37.12 o 
 -10  18   3       30.38       19.80     39.73 o 
  -9  18   3      130.23      100.59     38.27 o 
  -8  18   3      734.36      714.47     33.65 o 
  -7  18   3      332.63      355.07     32.96 o 
  -6  18   3       97.03      113.23     28.27 o 
  -5  18   3      147.96      171.65     34.01 o 
  -4  18   3       11.16       25.34     27.86 o 
  -3  18   3      157.73      158.44     27.99 o 
  -2  18   3      319.99      333.44     28.48 o 
  -1  18   3        7.38       23.44     26.99 o 
   0  18   3      386.29      422.79     29.86 o 
   1  18   3     2105.08     2195.92     33.21 o 
   2  18   3      322.35      358.65     27.57 o 
   3  18   3       33.40       37.64     33.36 o 
   4  18   3      289.14      292.62     29.35 o 
   5  18   3        5.66       -4.75     30.81 o 
   6  18   3       75.00       39.58     32.92 o 
   7  18   3       56.66       16.62     35.40 o 
   8  18   3      106.61       85.40     37.45 o 
  -9  19   3       17.42       30.91     38.35 o 
  -8  19   3       14.49        1.10     36.76 o 
  -7  19   3        1.74       12.33     32.68 o 
  -6  19   3      173.03      155.69     31.59 o 
  -5  19   3      802.82      821.39     33.77 o 
  -4  19   3      517.65      599.30     31.67 o 
  -3  19   3       52.48       75.43     28.66 o 
  -2  19   3      309.86      319.13     29.83 o 
  -1  19   3       96.92      124.28     30.09 o 
   0  19   3       72.89       76.67     29.21 o 
   1  19   3        7.82        1.75     28.18 o 
   2  19   3        2.40       -3.04     29.30 o 
   3  19   3      570.56      580.60     32.05 o 
   4  19   3      613.17      584.96     32.84 o 
   5  19   3      292.84      304.35     32.86 o 
   6  19   3      241.82      188.69     34.97 o 
   7  19   3      124.77       69.57     38.52 o 
  -9  20   3        0.43        1.46     38.81 o 
  -8  20   3      230.06      208.04     37.28 o 
  -7  20   3       17.41       11.91     33.94 o 
  -6  20   3       12.84       37.66     37.06 o 
  -5  20   3       67.15       80.29     34.63 o 
  -4  20   3       26.41       30.20     30.73 o 
  -3  20   3      519.37      511.69     30.63 o 
  -2  20   3      198.44      186.72     28.41 o 
  -1  20   3        9.96      -14.06     28.94 o 
   0  20   3      111.46      112.24     30.88 o 
   1  20   3      575.64      605.20     31.07 o 
   2  20   3        0.67       -2.74     31.49 o 
   3  20   3        2.20       -2.53     32.49 o 
   4  20   3      266.53      260.12     36.34 o 
   5  20   3        4.64        4.16     32.47 o 
   6  20   3       54.87       27.87     36.77 o 
   7  20   3       36.85       23.20     35.75 o 
  -8  21   3       82.72       83.55     40.60 o 
  -7  21   3        0.86       17.61     38.90 o 
  -6  21   3        7.96       -9.26     35.18 o 
  -5  21   3        3.72       19.51     33.04 o 
  -4  21   3      165.34      137.85     33.58 o 
  -3  21   3      196.87      188.78     34.04 o 
  -2  21   3       23.42       15.51     32.32 o 
  -1  21   3      118.34      127.89     32.11 o 
   0  21   3      214.23      221.18     31.11 o 
   1  21   3      452.84      471.47     33.44 o 
   2  21   3      509.54      536.32     35.14 o 
   3  21   3      561.30      515.12     32.63 o 
   4  21   3      803.31      819.01     43.63 o 
   5  21   3     1079.42      925.91     41.66 o 
   6  21   3      529.69      408.82     36.71 o 
  -8  22   3       12.04        0.82     68.92 o 
  -7  22   3       72.80       52.44     37.68 o 
  -6  22   3      162.26      105.19     40.18 o 
  -5  22   3       47.01       32.79     34.19 o 
  -4  22   3       14.28        6.25     32.88 o 
  -3  22   3      134.59      107.19     33.93 o 
  -2  22   3      406.72      434.49     34.50 o 
  -1  22   3       17.89       16.70     30.71 o 
   0  22   3        7.35       -3.35     31.28 o 
   1  22   3       48.31       23.12     32.18 o 
   2  22   3        9.93       15.69     32.31 o 
   3  22   3        0.07        4.12     31.38 o 
   4  22   3       64.89       74.54     35.89 o 
   5  22   3       27.30       32.05     37.96 o 
  -7  23   3      134.97       80.87     42.16 o 
  -6  23   3       36.74       34.64     37.58 o 
  -5  23   3        6.23        0.40     36.55 o 
  -4  23   3      108.04       82.53     34.22 o 
  -3  23   3      289.56      252.53     37.48 o 
  -2  23   3       16.30       25.02     32.72 o 
  -1  23   3        7.68        5.52     32.99 o 
   0  23   3       23.57       22.71     35.73 o 
   1  23   3      273.59      194.54     35.28 o 
   2  23   3      573.35      487.09     36.25 o 
   3  23   3       28.91       12.03     35.78 o 
   4  23   3      181.37      114.20     36.61 o 
  -6  24   3      114.83       87.70     38.85 o 
  -5  24   3       30.05       10.25     37.34 o 
  -4  24   3        6.40       18.06     36.77 o 
  -3  24   3       27.29       34.39     38.98 o 
  -2  24   3        0.67       -3.31     39.38 o 
  -1  24   3       44.72       37.88     37.41 o 
   0  24   3      210.97      188.58     35.16 o 
   1  24   3       24.81       48.99     35.63 o 
   2  24   3       65.79       63.56     37.24 o 
   3  24   3      127.02       67.42     38.73 o 
  -4  25   3      339.92      231.06     39.25 o 
  -3  25   3      380.68      283.00     40.72 o 
  -2  25   3      109.50      105.55     37.82 o 
  -1  25   3      208.03      119.01     38.09 o 
   0  25   3      377.09      312.35     38.66 o 
   1  25   3       45.16       41.53     39.86 o 
   2  25   3        0.49        3.85     37.80 o 
  -2  26   3      108.88       17.24     97.06 o 
  -1  26   3        5.06       15.97     63.95 o 
 -14   0   4      354.10      267.83     65.38 o 
 -13   0   4      465.82      395.50     57.86 o 
 -12   0   4      605.03      681.91     53.00 o 
 -11   0   4     1549.81     1566.43     51.72 o 
 -10   0   4     1328.11     1411.54     49.60 o 
  -9   0   4      238.62      252.92     42.09 o 
  -8   0   4     1268.29     1281.33     46.10 o 
  -7   0   4      131.54      147.33     44.99 o 
  -6   0   4     3253.98     3125.30     58.75 o 
  -5   0   4      886.04     1047.60     47.74 o 
  -4   0   4     1028.22     1169.00     54.58 o 
  -3   0   4     1323.32     1307.00     50.14 o 
  -2   0   4      179.28      175.55     44.67 o 
  -1   0   4     6231.59     5822.90    112.19 o 
   0   0   4    14256.46    13733.66    266.51 o 
   1   0   4     3792.28     3456.94     60.37 o 
   2   0   4    14059.56    13621.24    313.09 o 
   3   0   4    18074.69    18355.68    289.61 o 
   4   0   4     3077.15     3207.18     49.81 o 
   5   0   4     3484.67     3660.26    104.89 o 
   6   0   4     4057.36     4320.31    104.14 o 
   7   0   4      328.91      327.05     36.65 o 
   8   0   4       24.53        5.26     37.74 o 
   9   0   4       40.79       47.14     40.72 o 
  10   0   4        3.25       17.22     46.36 o 
  11   0   4       62.40       70.56     52.71 o 
 -14   1   4       46.60       36.51     44.81 o 
 -13   1   4       64.16       35.10     38.28 o 
 -12   1   4       54.95       57.92     33.19 o 
 -11   1   4      227.60      243.82     32.56 o 
 -10   1   4      162.71      192.96     32.87 o 
  -9   1   4       79.37       91.45     30.52 o 
  -8   1   4      174.63      179.51     32.73 o 
  -7   1   4     1007.79      963.00     33.60 o 
  -6   1   4     1503.89     1571.92     38.71 o 
  -5   1   4       32.53       28.81     29.68 o 
  -4   1   4      255.20      261.36     33.23 o 
  -3   1   4      112.17      127.07     31.22 o 
  -2   1   4       57.32       63.40     29.11 o 
  -1   1   4     3380.01     3230.20     51.60 o 
   0   1   4      376.53      402.47     29.55 o 
   1   1   4       72.50       67.02     21.70 o 
   2   1   4      404.61      415.06     22.91 o 
   3   1   4      238.66      265.08     21.52 o 
   4   1   4      263.04      301.20     23.83 o 
   5   1   4       38.00       26.27     21.74 o 
   6   1   4      180.62      210.87     23.89 o 
   7   1   4       53.61       85.29     24.55 o 
   8   1   4       84.36      101.36     28.08 o 
   9   1   4       89.45       71.81     29.92 o 
  10   1   4        0.94       14.74     30.30 o 
  11   1   4        1.46        1.77     40.36 o 
 -14   2   4      208.71      127.03     41.02 o 
 -13   2   4      251.81      230.64     38.03 o 
 -12   2   4      350.95      352.39     35.33 o 
 -11   2   4      460.33      475.56     34.40 o 
 -10   2   4      476.33      528.10     32.29 o 
  -9   2   4       44.16       56.09     30.32 o 
  -8   2   4       69.18       71.99     29.72 o 
  -7   2   4        7.75       12.70     29.58 o 
  -6   2   4     4726.20     4620.92     45.92 o 
  -5   2   4     1095.99     1035.62     34.02 o 
  -4   2   4       35.57       68.87     31.60 o 
  -3   2   4      559.37      507.96     30.93 o 
  -2   2   4       57.06       49.74     30.30 o 
  -1   2   4        1.63        0.22     24.98 o 
   0   2   4     5951.28     5693.25     88.82 o 
   1   2   4        4.21        9.72     21.62 o 
   2   2   4      186.44      179.59     26.79 o 
   3   2   4     8762.23     8683.88     81.93 o 
   4   2   4     1942.55     1989.21     27.85 o 
   5   2   4      707.54      788.21     24.44 o 
   6   2   4     1306.84     1421.08     26.65 o 
   7   2   4        9.62       14.61     25.15 o 
   8   2   4       28.51       38.90     27.90 o 
   9   2   4      159.27      141.66     30.01 o 
  10   2   4      113.46       65.86     33.40 o 
  11   2   4       82.21       59.00     37.21 o 
 -14   3   4       63.45       39.41     53.62 o 
 -13   3   4      268.03      204.10     41.52 o 
 -12   3   4      283.78      312.55     35.37 o 
 -11   3   4      674.67      733.36     37.42 o 
 -10   3   4     2003.21     2189.63     37.21 o 
  -9   3   4      734.87      807.34     31.77 o 
  -8   3   4      598.46      614.26     30.87 o 
  -7   3   4     4772.79     4722.44     81.55 o 
  -6   3   4     1980.84     1941.41     36.40 o 
  -5   3   4      302.80      290.09     30.74 o 
  -4   3   4       12.99       14.66     30.45 o 
  -3   3   4      692.41      731.72     30.36 o 
  -2   3   4     1525.91     1435.04     40.05 o 
  -1   3   4     8068.93     8008.25    122.78 o 
   0   3   4      486.55      459.45     25.10 o 
   1   3   4     1134.34     1072.14     24.99 o 
   2   3   4     4693.49     4498.15     45.16 o 
   3   3   4        9.97       28.67     22.68 o 
   4   3   4      471.71      472.23     25.25 o 
   5   3   4        9.82       34.85     23.49 o 
   6   3   4      137.44      138.57     23.96 o 
   7   3   4      735.89      790.56     28.80 o 
   8   3   4      317.63      321.71     28.50 o 
   9   3   4       22.34       19.98     29.79 o 
  10   3   4        8.05       28.12     32.09 o 
  11   3   4        0.99       31.00     67.76 o 
 -13   4   4       47.24       43.71     39.43 o 
 -12   4   4        8.43        7.00     36.96 o 
 -11   4   4        5.37       12.72     34.31 o 
 -10   4   4        0.34        1.47     30.85 o 
  -9   4   4      374.76      403.03     29.77 o 
  -8   4   4       22.47       40.35     30.52 o 
  -7   4   4        7.52       27.52     30.81 o 
  -6   4   4     2454.76     2346.09     53.65 o 
  -5   4   4     2401.57     2354.00     35.24 o 
  -4   4   4     1749.02     1731.54     32.88 o 
  -3   4   4      344.82      294.22     29.43 o 
  -2   4   4      159.48      185.73     31.18 o 
  -1   4   4      962.59      921.66     28.96 o 
   0   4   4      592.51      624.55     26.16 o 
   1   4   4        2.39       10.95     22.76 o 
   2   4   4     1688.66     1757.54     27.44 o 
   3   4   4      551.25      529.18     23.20 o 
   4   4   4      832.39      865.07     26.99 o 
   5   4   4       29.85       47.78     26.61 o 
   6   4   4       12.27        1.64     25.39 o 
   7   4   4        0.30       -1.89     25.85 o 
   8   4   4        3.99       20.58     27.19 o 
   9   4   4       60.82       49.22     29.13 o 
  10   4   4      114.59      108.39     31.90 o 
 -13   5   4       30.31       18.78     36.43 o 
 -12   5   4       86.35       55.01     35.79 o 
 -11   5   4      183.67      225.89     31.95 o 
 -10   5   4     1738.43     1846.41     35.27 o 
  -9   5   4      943.37     1007.07     35.45 o 
  -8   5   4       16.40       14.19     30.22 o 
  -7   5   4     1093.61     1108.01     31.07 o 
  -6   5   4       69.92       67.21     27.18 o 
  -5   5   4     4257.11     4122.68     40.58 o 
  -4   5   4      145.36       96.34     26.92 o 
  -3   5   4     2950.97     2788.18     35.29 o 
  -2   5   4    17823.51    17366.49     96.04 o 
  -1   5   4    16742.04    16271.62    139.52 o 
   0   5   4     6218.66     6057.89     85.93 o 
   1   5   4     4107.18     3883.63     60.61 o 
   2   5   4    15607.40    15472.04    166.65 o 
   3   5   4     4687.34     4657.66     76.06 o 
   4   5   4       11.77       12.06     24.49 o 
   5   5   4      777.74      795.95     27.70 o 
   6   5   4       64.08       69.59     24.33 o 
   7   5   4      738.59      742.87     28.10 o 
   8   5   4       28.79       55.59     28.71 o 
   9   5   4       92.23       85.71     30.32 o 
  10   5   4        7.32        3.28     37.54 o 
 -13   6   4        0.05       12.95     38.24 o 
 -12   6   4        2.06       14.11     33.67 o 
 -11   6   4      130.27      134.35     31.82 o 
 -10   6   4        3.60       15.51     29.49 o 
  -9   6   4      327.60      350.76     30.38 o 
  -8   6   4       11.44       25.52     28.02 o 
  -7   6   4      483.75      479.86     27.81 o 
  -6   6   4       72.23       76.79     26.31 o 
  -5   6   4      898.22      852.16     29.83 o 
  -4   6   4     1505.19     1575.73     31.94 o 
  -3   6   4      480.72      505.32     29.05 o 
  -2   6   4     2029.33     2141.07     37.00 o 
  -1   6   4       72.73       72.41     28.30 o 
   0   6   4       98.83       91.07     23.61 o 
   1   6   4      759.44      814.80     26.30 o 
   2   6   4       64.57       49.34     24.35 o 
   3   6   4     1883.07     1844.05     25.94 o 
   4   6   4      297.84      303.72     23.63 o 
   5   6   4       55.42       57.79     23.28 o 
   6   6   4       68.74       91.17     28.56 o 
   7   6   4       30.03       33.33     27.53 o 
   8   6   4      133.47      145.04     27.25 o 
   9   6   4        0.38       16.93     31.40 o 
  10   6   4       21.89       25.19     35.30 o 
 -13   7   4        7.23       10.32     43.28 o 
 -12   7   4       54.21       40.44     37.78 o 
 -11   7   4      290.26      332.83     32.64 o 
 -10   7   4      730.81      755.55     32.83 o 
  -9   7   4     1034.91     1094.00     32.69 o 
  -8   7   4      820.29      867.87     30.98 o 
  -7   7   4     1413.07     1382.16     31.12 o 
  -6   7   4      230.57      248.98     28.18 o 
  -5   7   4      428.36      434.98     26.69 o 
  -4   7   4      356.52      296.32     29.02 o 
  -3   7   4     2438.05     2214.61     32.55 o 
  -2   7   4     5017.25     4822.25     39.97 o 
  -1   7   4     8104.52     7715.42     44.06 o 
   0   7   4     4479.62     4379.26     50.05 o 
   1   7   4      789.48      701.16     25.23 o 
   2   7   4     4317.84     4354.01     71.48 o 
   3   7   4     1904.39     2018.52     42.34 o 
   4   7   4        5.56       18.18     23.80 o 
   5   7   4       25.06       14.30     24.42 o 
   6   7   4      242.61      234.18     26.69 o 
   7   7   4      133.93      145.85     29.20 o 
   8   7   4       88.62       73.14     30.23 o 
   9   7   4       25.34        9.32     30.58 o 
  10   7   4       15.11       16.59     31.96 o 
 -13   8   4      106.39       62.02     41.47 o 
 -12   8   4      126.79      108.67     37.02 o 
 -11   8   4      588.95      619.09     38.36 o 
 -10   8   4        1.18       12.25     32.15 o 
  -9   8   4      451.90      503.81     31.32 o 
  -8   8   4      167.50      184.53     26.87 o 
  -7   8   4      184.53      171.80     28.56 o 
  -6   8   4      973.43      943.96     27.56 o 
  -5   8   4     1160.39     1100.33     28.86 o 
  -4   8   4        8.79       19.69     26.32 o 
  -3   8   4      953.71      973.35     30.75 o 
  -2   8   4     2333.29     2386.04     32.64 o 
  -1   8   4      332.02      329.26     30.35 o 
   0   8   4      696.80      692.63     29.47 o 
   1   8   4        7.98       10.84     23.76 o 
   2   8   4     1070.03     1026.90     24.54 o 
   3   8   4     3857.61     3874.60     59.79 o 
   4   8   4     1378.63     1420.89     25.49 o 
   5   8   4        2.28        1.66     24.48 o 
   6   8   4      241.31      227.91     25.91 o 
   7   8   4      120.07      126.61     28.66 o 
   8   8   4      347.50      330.78     29.85 o 
   9   8   4       35.71       16.89     30.42 o 
  10   8   4        7.15       31.06     34.87 o 
 -13   9   4       15.45       17.70     40.83 o 
 -12   9   4      156.93      157.99     37.12 o 
 -11   9   4      170.57      164.21     35.40 o 
 -10   9   4      159.85      204.28     31.24 o 
  -9   9   4      354.78      387.03     31.39 o 
  -8   9   4     2049.38     2039.26     37.77 o 
  -7   9   4     2523.31     2527.18     43.31 o 
  -6   9   4      293.63      284.60     27.44 o 
  -5   9   4      200.31      199.65     25.82 o 
  -4   9   4       15.29        6.56     26.19 o 
  -3   9   4      717.47      674.73     29.53 o 
  -2   9   4      153.30      167.21     26.74 o 
  -1   9   4        5.28       13.79     25.19 o 
   0   9   4      635.19      606.80     28.37 o 
   1   9   4        4.57        7.54     24.63 o 
   2   9   4      301.60      317.73     24.51 o 
   3   9   4       52.95       43.29     24.31 o 
   4   9   4        2.73       -6.71     24.14 o 
   5   9   4      617.24      637.42     27.02 o 
   6   9   4      670.12      717.22     28.46 o 
   7   9   4       14.90       24.28     27.45 o 
   8   9   4      245.65      225.53     32.27 o 
   9   9   4      475.16      432.32     33.68 o 
  10   9   4       66.74       13.88     35.64 o 
 -13  10   4      231.65      156.77     42.72 o 
 -12  10   4      738.78      625.86     39.29 o 
 -11  10   4      885.32      865.59     40.82 o 
 -10  10   4      153.82      171.03     33.93 o 
  -9  10   4      318.31      348.97     31.50 o 
  -8  10   4      367.87      373.05     30.65 o 
  -7  10   4       23.80       37.27     26.45 o 
  -6  10   4      105.52      115.81     26.67 o 
  -5  10   4       40.13       55.62     26.58 o 
  -4  10   4       26.46       49.45     27.31 o 
  -3  10   4     1059.91     1136.98     31.51 o 
  -2  10   4      100.09      105.83     28.24 o 
  -1  10   4     2021.11     1963.18     35.81 o 
   0  10   4     3485.91     3336.20     32.43 o 
   1  10   4     2643.67     2683.49     39.66 o 
   2  10   4     5835.25     5922.03     64.96 o 
   3  10   4     5314.24     5502.70     96.92 o 
   4  10   4     1592.42     1722.68     27.76 o 
   5  10   4     1178.97     1224.89     26.44 o 
   6  10   4     1266.94     1305.35     28.49 o 
   7  10   4      279.80      273.32     27.16 o 
   8  10   4        5.90       29.51     32.35 o 
   9  10   4       94.28       91.85     35.90 o 
  10  10   4       27.60       30.01     37.48 o 
 -12  11   4       67.30       54.47     38.53 o 
 -11  11   4       72.39       42.97     35.18 o 
 -10  11   4      331.50      342.72     32.12 o 
  -9  11   4       40.01       37.73     31.62 o 
  -8  11   4       59.90       68.22     28.70 o 
  -7  11   4        2.29       18.43     28.27 o 
  -6  11   4      240.46      225.69     28.97 o 
  -5  11   4       12.93       31.04     26.00 o 
  -4  11   4       91.18       90.05     27.96 o 
  -3  11   4     1212.12     1233.42     34.63 o 
  -2  11   4       35.31       39.31     27.32 o 
  -1  11   4     1163.04     1184.40     30.65 o 
   0  11   4      112.29      125.45     25.87 o 
   1  11   4      275.67      287.30     25.24 o 
   2  11   4      785.34      802.66     26.36 o 
   3  11   4        2.53      -10.30     24.29 o 
   4  11   4      139.97      147.43     26.17 o 
   5  11   4       53.32       46.71     26.19 o 
   6  11   4       65.24       67.61     27.39 o 
   7  11   4        7.13        6.94     29.12 o 
   8  11   4        1.55       -0.82     31.33 o 
   9  11   4      363.88      315.63     37.42 o 
 -12  12   4      264.06      177.11     38.81 o 
 -11  12   4      348.48      352.88     34.89 o 
 -10  12   4      229.87      229.64     33.23 o 
  -9  12   4      148.30      146.89     31.06 o 
  -8  12   4        6.92       12.96     29.18 o 
  -7  12   4      432.54      458.20     29.93 o 
  -6  12   4      388.82      382.59     27.92 o 
  -5  12   4      174.70      205.79     28.20 o 
  -4  12   4      227.79      246.79     27.99 o 
  -3  12   4       14.05       44.44     30.19 o 
  -2  12   4       14.29       18.38     28.09 o 
  -1  12   4      272.44      273.30     26.89 o 
   0  12   4     1623.12     1643.92     30.44 o 
   1  12   4     2056.41     2056.97     31.17 o 
   2  12   4     1926.34     1949.45     28.52 o 
   3  12   4     2103.92     2243.39     38.10 o 
   4  12   4     2121.50     2206.34     31.04 o 
   5  12   4     1296.85     1389.72     28.43 o 
   6  12   4      502.13      521.31     30.08 o 
   7  12   4      294.92      295.57     31.40 o 
   8  12   4       23.74       38.14     33.05 o 
   9  12   4       38.61       58.57     40.85 o 
 -12  13   4       14.67       -0.40     40.56 o 
 -11  13   4      573.39      494.98     36.61 o 
 -10  13   4     1016.98      996.47     35.14 o 
  -9  13   4       86.27       94.09     30.59 o 
  -8  13   4      380.47      385.85     30.91 o 
  -7  13   4     1370.86     1475.82     34.30 o 
  -6  13   4      269.70      272.14     28.60 o 
  -5  13   4      108.63      128.30     26.76 o 
  -4  13   4        1.42        5.00     28.46 o 
  -3  13   4      147.48      150.36     29.12 o 
  -2  13   4      198.31      211.49     25.36 o 
  -1  13   4      572.45      590.20     27.75 o 
   0  13   4      420.73      401.78     27.73 o 
   1  13   4     1326.56     1324.43     31.80 o 
   2  13   4      573.31      594.60     27.04 o 
   3  13   4        3.94       -0.29     25.37 o 
   4  13   4      212.44      204.20     26.63 o 
   5  13   4       38.17       35.67     25.75 o 
   6  13   4        2.87        1.83     29.61 o 
   7  13   4      166.68      170.20     30.47 o 
   8  13   4       57.52       45.98     33.02 o 
   9  13   4        3.64       15.95     38.00 o 
 -12  14   4        5.43       18.53     42.85 o 
 -11  14   4        4.48       17.11     37.79 o 
 -10  14   4       39.92       16.62     36.87 o 
  -9  14   4       35.24       34.55     33.21 o 
  -8  14   4      232.93      281.52     28.82 o 
  -7  14   4      451.65      463.54     29.96 o 
  -6  14   4     1288.57     1267.23     36.86 o 
  -5  14   4     1362.97     1397.66     30.91 o 
  -4  14   4     1514.37     1482.74     31.99 o 
  -3  14   4      502.20      477.04     26.72 o 
  -2  14   4        8.65       25.71     24.88 o 
  -1  14   4      693.26      668.41     27.47 o 
   0  14   4       44.43       54.94     25.59 o 
   1  14   4      163.73      171.00     28.29 o 
   2  14   4       54.83       53.85     25.09 o 
   3  14   4        3.92        1.01     26.02 o 
   4  14   4      371.21      407.20     29.12 o 
   5  14   4       47.01       79.68     26.73 o 
   6  14   4       47.77       48.37     28.27 o 
   7  14   4       60.22       39.70     32.00 o 
   8  14   4        6.23        0.58     33.25 o 
   9  14   4        2.28      -10.22     44.77 o 
 -11  15   4      332.90      206.79     38.21 o 
 -10  15   4      579.01      545.53     35.63 o 
  -9  15   4      449.81      414.37     34.42 o 
  -8  15   4      412.68      398.76     32.14 o 
  -7  15   4      355.51      380.43     31.46 o 
  -6  15   4       57.70       75.10     28.73 o 
  -5  15   4       39.02       35.08     28.75 o 
  -4  15   4       63.69       96.28     32.28 o 
  -3  15   4      306.20      352.08     31.06 o 
  -2  15   4     1883.42     1948.85     30.30 o 
  -1  15   4     2489.54     2561.49     39.79 o 
   0  15   4     2045.82     2106.74     29.78 o 
   1  15   4     1573.85     1630.47     30.73 o 
   2  15   4      971.65     1054.39     29.33 o 
   3  15   4      189.59      226.32     26.06 o 
   4  15   4        0.15       10.90     27.53 o 
   5  15   4       81.20       85.69     28.24 o 
   6  15   4       53.56       39.26     29.82 o 
   7  15   4       96.65       53.75     32.38 o 
   8  15   4       98.13       72.81     36.94 o 
 -11  16   4      148.00       94.47     40.87 o 
 -10  16   4        0.83       -9.10     35.91 o 
  -9  16   4       36.48       47.66     33.91 o 
  -8  16   4      244.92      254.75     32.79 o 
  -7  16   4      360.29      355.94     30.96 o 
  -6  16   4       19.28       15.21     30.28 o 
  -5  16   4      240.05      247.94     32.55 o 
  -4  16   4     1059.70     1125.64     34.66 o 
  -3  16   4      180.31      198.55     29.08 o 
  -2  16   4        0.00       10.33     26.51 o 
  -1  16   4      181.67      221.45     26.46 o 
   0  16   4       91.54      108.32     28.47 o 
   1  16   4        0.13      -18.49     27.80 o 
   2  16   4       14.38        9.71     31.15 o 
   3  16   4      226.08      260.31     26.87 o 
   4  16   4       77.23       83.13     28.13 o 
   5  16   4       54.67       68.11     29.89 o 
   6  16   4       90.57      106.14     34.03 o 
   7  16   4      127.97      132.11     33.37 o 
   8  16   4      136.87       90.47     37.36 o 
 -10  17   4      144.06      101.33     39.19 o 
  -9  17   4      239.11      239.43     37.16 o 
  -8  17   4      102.81       93.06     32.80 o 
  -7  17   4        4.34        9.66     30.79 o 
  -6  17   4        4.93       21.53     30.15 o 
  -5  17   4        4.56        4.64     27.94 o 
  -4  17   4      715.57      775.64     30.49 o 
  -3  17   4     1904.87     1955.05     35.09 o 
  -2  17   4     2862.58     3061.79     47.31 o 
  -1  17   4     3841.21     4013.19     36.78 o 
   0  17   4     2360.73     2467.46     40.18 o 
   1  17   4     1165.69     1275.53     30.70 o 
   2  17   4      620.13      703.01     31.91 o 
   3  17   4      494.47      521.80     33.22 o 
   4  17   4      202.02      197.59     30.08 o 
   5  17   4        1.35       13.18     29.41 o 
   6  17   4        1.74        4.35     32.38 o 
   7  17   4       10.19       12.41     36.52 o 
 -10  18   4        5.67        8.70     42.18 o 
  -9  18   4       44.07       37.11     37.84 o 
  -8  18   4       12.49       31.13     32.80 o 
  -7  18   4       65.18       60.40     32.21 o 
  -6  18   4      205.88      199.77     35.84 o 
  -5  18   4      169.84      171.87     34.87 o 
  -4  18   4       10.70       17.79     29.49 o 
  -3  18   4       58.93       75.33     30.50 o 
  -2  18   4       64.81       60.51     30.66 o 
  -1  18   4       18.84        6.23     29.53 o 
   0  18   4       69.01       82.10     28.88 o 
   1  18   4       58.97       74.21     29.91 o 
   2  18   4      188.22      200.97     29.49 o 
   3  18   4      806.94      861.14     33.02 o 
   4  18   4      222.18      222.60     29.96 o 
   5  18   4        0.72        2.27     32.77 o 
   6  18   4       37.51       34.17     34.13 o 
   7  18   4        0.11       -4.40     34.93 o 
  -9  19   4      287.92      225.61     41.53 o 
  -8  19   4      419.21      403.59     36.85 o 
  -7  19   4      117.77       93.88     33.62 o 
  -6  19   4      102.51      109.07     32.71 o 
  -5  19   4      192.40      229.30     31.21 o 
  -4  19   4        4.67       30.31     30.26 o 
  -3  19   4      293.89      293.89     31.28 o 
  -2  19   4       42.09       15.67     30.87 o 
  -1  19   4        8.66       30.33     32.19 o 
   0  19   4      212.47      235.16     30.48 o 
   1  19   4       52.44       56.55     30.14 o 
   2  19   4       80.23       95.52     30.32 o 
   3  19   4       15.93       31.11     35.21 o 
   4  19   4        2.17       20.85     35.12 o 
   5  19   4      233.00      188.66     33.01 o 
   6  19   4      517.35      410.65     34.63 o 
  -9  20   4       68.56       40.12     41.22 o 
  -8  20   4        0.46      -12.54     38.16 o 
  -7  20   4       31.44       45.07     36.61 o 
  -6  20   4        1.96      -14.88     39.61 o 
  -5  20   4      126.01      135.49     33.07 o 
  -4  20   4      126.64      123.33     32.44 o 
  -3  20   4        4.40       29.50     31.28 o 
  -2  20   4       12.02       12.64     28.74 o 
  -1  20   4      130.66      130.43     31.46 o 
   0  20   4      223.07      224.49     31.49 o 
   1  20   4      268.24      271.35     29.95 o 
   2  20   4     1050.28     1029.91     32.54 o 
   3  20   4      531.07      532.44     33.67 o 
   4  20   4      190.89      166.08     35.76 o 
   5  20   4      182.00      115.89     35.06 o 
   6  20   4       26.70        5.30     39.19 o 
  -8  21   4      182.80      144.82     40.24 o 
  -7  21   4        1.70        8.20     37.23 o 
  -6  21   4       20.69       24.30     38.66 o 
  -5  21   4       33.55       32.31     32.61 o 
  -4  21   4        1.13        4.33     33.95 o 
  -3  21   4        0.41       26.64     31.76 o 
  -2  21   4      183.77      183.88     36.19 o 
  -1  21   4      113.63       94.10     30.82 o 
   0  21   4       25.63       48.21     31.60 o 
   1  21   4        7.61        8.89     30.76 o 
   2  21   4      177.29      178.96     32.89 o 
   3  21   4      131.55      120.19     32.93 o 
   4  21   4        3.31        5.16     33.90 o 
   5  21   4      105.95       65.13     41.32 o 
  -8  22   4        9.51       24.36     96.69 o 
  -7  22   4       35.27       37.91     39.98 o 
  -6  22   4        9.37       15.36     36.50 o 
  -5  22   4       29.14       33.78     33.13 o 
  -4  22   4      164.78      124.22     36.49 o 
  -3  22   4       19.85       22.39     35.95 o 
  -2  22   4       73.92       87.01     32.61 o 
  -1  22   4       42.15       43.95     35.63 o 
   0  22   4      199.91      210.71     35.24 o 
   1  22   4      921.80      960.85     34.65 o 
   2  22   4      643.77      575.63     36.46 o 
   3  22   4      261.24      191.73     35.23 o 
   4  22   4      325.41      242.82     37.55 o 
  -7  23   4       99.39       52.02     62.79 o 
  -6  23   4       74.69       57.35     38.47 o 
  -5  23   4        1.87       15.28     35.54 o 
  -4  23   4        6.70       20.69     38.13 o 
  -3  23   4        5.00       38.76     36.81 o 
  -2  23   4       58.45       70.50     37.88 o 
  -1  23   4       37.23       44.70     35.75 o 
   0  23   4        0.82       -3.15     34.50 o 
   1  23   4       41.06       29.21     35.55 o 
   2  23   4       62.56       41.45     36.27 o 
   3  23   4        0.42       23.64     35.19 o 
   4  23   4       13.06       18.36     65.89 o 
  -5  24   4      236.77      203.16     39.16 o 
  -4  24   4      469.18      421.63     39.77 o 
  -3  24   4      181.41      119.76     38.86 o 
  -2  24   4       23.34       27.05     37.80 o 
  -1  24   4       99.68       56.18     39.12 o 
   0  24   4        0.51       16.79     37.28 o 
   1  24   4      202.43      159.42     36.29 o 
   2  24   4       44.96       49.01     40.22 o 
  -4  25   4       32.25       14.52     41.60 o 
  -3  25   4       60.51       41.05     43.39 o 
  -2  25   4       42.45       49.65     40.77 o 
  -1  25   4       96.04       39.66     37.33 o 
   0  25   4      273.87      179.84     39.57 o 
   1  25   4      230.51      171.40     44.53 o 
 -14   1   5      353.89      286.96     50.75 o 
 -13   1   5      257.01      191.30     42.23 o 
 -12   1   5      775.46      784.53     53.77 o 
 -11   1   5      456.83      481.31     40.11 o 
 -10   1   5      157.28      147.42     41.69 o 
  -9   1   5      154.82      148.90     39.11 o 
  -8   1   5        7.39       25.91     36.22 o 
  -7   1   5     1842.13     1758.88     53.71 o 
  -6   1   5     3512.32     3307.94     43.27 o 
  -5   1   5      987.88      912.15     37.45 o 
  -4   1   5      670.24      618.31     32.47 o 
  -3   1   5       39.95       21.73     27.58 o 
  -2   1   5       46.76       29.29     26.85 o 
  -1   1   5      772.40      661.94     30.33 o 
   0   1   5      638.77      606.24     26.06 o 
   1   1   5      807.11      783.07     25.32 o 
   2   1   5     6573.84     6533.13     66.33 o 
   3   1   5     2393.13     2363.68     28.65 o 
   4   1   5      202.19      203.41     23.87 o 
   5   1   5       10.27       27.00     24.13 o 
   6   1   5      171.33      172.98     24.87 o 
   7   1   5       86.94      109.73     25.98 o 
   8   1   5      429.21      428.22     30.15 o 
   9   1   5      189.78      168.01     31.15 o 
  10   1   5      208.56       99.85     36.46 o 
 -14   2   5      128.11       85.84     49.78 o 
 -13   2   5        0.51       28.27     47.29 o 
 -12   2   5      114.92      135.24     41.47 o 
 -11   2   5     1751.35     1806.51     51.29 o 
 -10   2   5      703.39      772.12     35.94 o 
  -9   2   5        3.27      -17.94     36.00 o 
  -8   2   5      693.47      695.71     36.81 o 
  -7   2   5     1265.42     1234.86     36.47 o 
  -6   2   5        5.89        1.95     35.05 o 
  -5   2   5      837.95      855.20     36.47 o 
  -4   2   5      376.02      378.54     30.56 o 
  -3   2   5      462.41      444.51     28.30 o 
  -2   2   5     5132.29     4974.82     79.41 o 
  -1   2   5      130.14      100.42     27.97 o 
   0   2   5     2504.02     2748.83     43.16 o 
   1   2   5      320.88      296.65     27.01 o 
   2   2   5       82.07       97.52     23.20 o 
   3   2   5      464.22      517.71     24.90 o 
   4   2   5       35.46       35.47     24.72 o 
   5   2   5       79.13       72.30     24.61 o 
   6   2   5      465.05      478.57     25.27 o 
   7   2   5      819.96      877.36     28.19 o 
   8   2   5      205.13      208.77     28.03 o 
   9   2   5        4.97       15.12     30.59 o 
  10   2   5      116.72       95.26     33.51 o 
 -14   3   5       51.05       64.54     55.95 o 
 -13   3   5      217.16      154.54     42.27 o 
 -12   3   5      294.92      260.14     40.67 o 
 -11   3   5      170.45      207.05     40.96 o 
 -10   3   5       28.01       30.68     32.53 o 
  -9   3   5      144.18      171.33     36.23 o 
  -8   3   5       98.63       94.56     35.19 o 
  -7   3   5      206.11      222.64     34.68 o 
  -6   3   5      398.82      405.86     31.90 o 
  -5   3   5        3.95       13.17     29.20 o 
  -4   3   5     1848.39     1863.53     33.69 o 
  -3   3   5     1031.58      990.15     30.79 o 
  -2   3   5        8.95        5.20     25.17 o 
  -1   3   5     1433.68     1407.31     28.19 o 
   0   3   5     2973.56     2928.79     41.91 o 
   1   3   5      906.57      816.76     25.34 o 
   2   3   5     2064.58     2093.17     37.78 o 
   3   3   5      521.08      480.53     25.74 o 
   4   3   5      170.03      180.59     24.42 o 
   5   3   5      860.24      909.53     26.08 o 
   6   3   5       45.21       48.68     24.91 o 
   7   3   5      124.88      126.48     26.63 o 
   8   3   5      182.20      191.74     30.22 o 
   9   3   5      141.67      127.81     32.35 o 
  10   3   5       41.67       22.34     34.49 o 
 -14   4   5       56.67       36.01     49.95 o 
 -13   4   5       16.84       35.16     43.71 o 
 -12   4   5       29.99       22.90     35.42 o 
 -11   4   5      700.43      736.89     35.71 o 
 -10   4   5      551.80      571.74     34.11 o 
  -9   4   5        7.61        1.42     32.26 o 
  -8   4   5      125.32      139.37     32.84 o 
  -7   4   5       21.65       42.41     34.12 o 
  -6   4   5     1918.11     1881.77     35.07 o 
  -5   4   5     3303.79     3126.63     38.08 o 
  -4   4   5     3412.75     3419.51     37.91 o 
  -3   4   5     9493.46     9100.85     66.67 o 
  -2   4   5     7959.94     7277.96     85.71 o 
  -1   4   5     7642.24     7320.94     60.57 o 
   0   4   5     5690.42     5584.80     67.12 o 
   1   4   5     3855.07     3760.55     53.67 o 
   2   4   5     3121.38     3097.47     37.19 o 
   3   4   5       20.64       34.26     23.95 o 
   4   4   5       31.79       32.48     25.20 o 
   5   4   5      285.77      289.67     24.39 o 
   6   4   5      228.45      270.81     25.00 o 
   7   4   5      669.99      686.43     26.83 o 
   8   4   5        2.95       -9.17     27.90 o 
   9   4   5        6.64       15.60     31.21 o 
  10   4   5        4.03       14.58     35.72 o 
 -14   5   5        5.65       31.48     93.32 o 
 -13   5   5       10.20       11.44     41.22 o 
 -12   5   5       48.82       26.29     41.37 o 
 -11   5   5        0.00        3.05     34.45 o 
 -10   5   5       65.86       72.12     32.51 o 
  -9   5   5       51.31       53.61     31.70 o 
  -8   5   5        2.33        6.68     28.66 o 
  -7   5   5      149.41      145.57     32.43 o 
  -6   5   5       12.63       30.81     29.76 o 
  -5   5   5       92.67       82.66     27.09 o 
  -4   5   5      498.62      532.00     29.85 o 
  -3   5   5        5.38       22.77     28.22 o 
  -2   5   5      131.93      136.98     26.84 o 
  -1   5   5       16.15       30.56     25.72 o 
   0   5   5     2062.15     2148.51     28.49 o 
   1   5   5      711.18      705.07     25.26 o 
   2   5   5        5.39       -6.68     23.77 o 
   3   5   5        3.63       -4.56     24.08 o 
   4   5   5       56.73       64.96     24.40 o 
   5   5   5      234.90      266.10     26.61 o 
   6   5   5        7.90       18.23     24.94 o 
   7   5   5       11.47       10.88     25.12 o 
   8   5   5       50.74       57.10     29.68 o 
   9   5   5       10.12       28.25     32.43 o 
  10   5   5        0.65       20.34     36.26 o 
 -13   6   5        5.98       -3.37     45.90 o 
 -12   6   5        5.63       20.59     38.33 o 
 -11   6   5      113.48      107.15     34.60 o 
 -10   6   5      337.14      361.73     34.28 o 
  -9   6   5       16.81       12.05     29.32 o 
  -8   6   5       51.85       35.59     30.30 o 
  -7   6   5      255.91      241.99     29.49 o 
  -6   6   5     3832.66     3650.09     51.99 o 
  -5   6   5     4965.23     4723.02     38.86 o 
  -4   6   5     6831.78     6519.79     54.48 o 
  -3   6   5    11492.56    11118.38     60.12 o 
  -2   6   5    13238.52    12624.22    134.50 o 
  -1   6   5    14552.50    14237.78    147.46 o 
   0   6   5     8461.87     8399.91     62.06 o 
   1   6   5     9336.42     9069.63    139.91 o 
   2   6   5     2042.80     1999.32     27.57 o 
   3   6   5       12.67        6.99     24.08 o 
   4   6   5      291.85      294.21     24.14 o 
   5   6   5      214.40      232.13     28.12 o 
   6   6   5       48.70       49.59     24.58 o 
   7   6   5       61.01       73.64     27.33 o 
   8   6   5       11.03       31.32     32.80 o 
   9   6   5       14.86       21.40     31.29 o 
  10   6   5       10.22        4.97     35.42 o 
 -13   7   5       55.04       63.74     44.36 o 
 -12   7   5      762.06      787.03     38.64 o 
 -11   7   5      354.58      392.51     34.85 o 
 -10   7   5       39.87       60.44     34.80 o 
  -9   7   5       69.24       80.76     31.65 o 
  -8   7   5      114.66       99.40     29.96 o 
  -7   7   5      300.67      324.84     29.86 o 
  -6   7   5      102.10       94.35     29.23 o 
  -5   7   5      743.58      751.42     28.60 o 
  -4   7   5      148.20      185.62     28.99 o 
  -3   7   5      522.29      512.77     35.74 o 
  -2   7   5      658.73      650.55     30.10 o 
  -1   7   5     2211.44     2172.04     32.21 o 
   0   7   5      710.62      708.58     25.87 o 
   1   7   5      198.98      191.40     22.94 o 
   2   7   5      368.77      343.30     24.62 o 
   3   7   5     1055.94     1076.36     25.84 o 
   4   7   5      414.37      435.86     24.40 o 
   5   7   5      281.82      316.67     25.46 o 
   6   7   5      493.76      532.42     32.50 o 
   7   7   5       72.03       78.44     30.16 o 
   8   7   5      298.40      275.82     32.85 o 
   9   7   5        7.23        3.64     32.17 o 
 -13   8   5       80.56       70.91     42.99 o 
 -12   8   5      191.77      189.60     38.60 o 
 -11   8   5      769.77      768.61     56.65 o 
 -10   8   5      977.11     1035.25     39.06 o 
  -9   8   5      211.07      240.68     32.60 o 
  -8   8   5      155.12      166.24     29.79 o 
  -7   8   5      532.58      549.45     29.77 o 
  -6   8   5      176.46      184.55     29.25 o 
  -5   8   5      299.33      302.74     26.89 o 
  -4   8   5      372.75      322.93     28.25 o 
  -3   8   5      510.92      490.44     34.37 o 
  -2   8   5     3072.93     3156.09     36.35 o 
  -1   8   5     1446.36     1544.70     29.28 o 
   0   8   5       27.90       31.45     26.36 o 
   1   8   5      602.39      595.29     23.84 o 
   2   8   5       67.13       61.90     24.21 o 
   3   8   5     1027.26     1010.67     26.19 o 
   4   8   5       50.14       48.11     24.04 o 
   5   8   5      204.98      235.74     25.82 o 
   6   8   5      396.90      440.67     30.06 o 
   7   8   5      102.09       91.78     30.99 o 
   8   8   5      120.39       80.09     29.98 o 
   9   8   5       80.74       50.24     33.16 o 
 -13   9   5      119.87       81.63     42.62 o 
 -12   9   5      555.30      517.23     41.41 o 
 -11   9   5      691.58      654.92     36.61 o 
 -10   9   5        0.43       -3.70     35.80 o 
  -9   9   5        1.58       -9.65     30.47 o 
  -8   9   5       21.52       17.29     28.61 o 
  -7   9   5     1162.62     1221.31     31.75 o 
  -6   9   5     1534.28     1435.11     32.19 o 
  -5   9   5      248.31      251.27     27.82 o 
  -4   9   5       10.37       32.90     27.35 o 
  -3   9   5      206.59      223.54     35.68 o 
  -2   9   5       28.32       54.44     27.28 o 
  -1   9   5     3082.41     3022.92     39.25 o 
   0   9   5      430.10      462.20     28.17 o 
   1   9   5       60.69       71.75     23.54 o 
   2   9   5     1221.87     1188.85     26.05 o 
   3   9   5      409.53      455.01     25.64 o 
   4   9   5       20.04       29.43     25.75 o 
   5   9   5      199.52      189.39     26.68 o 
   6   9   5      117.79      133.97     25.66 o 
   7   9   5      180.43      197.74     31.63 o 
   8   9   5      707.72      657.28     32.63 o 
   9   9   5      244.97      178.39     34.35 o 
 -13  10   5      144.47       99.82     41.86 o 
 -12  10   5      115.40       74.78     40.27 o 
 -11  10   5        6.94       28.61     34.97 o 
 -10  10   5      141.21      144.80     35.21 o 
  -9  10   5       70.00       86.02     31.10 o 
  -8  10   5        2.51        3.57     28.81 o 
  -7  10   5      136.20      132.33     27.54 o 
  -6  10   5     1067.49     1073.55     33.06 o 
  -5  10   5      863.21      852.10     29.36 o 
  -4  10   5       77.89       82.79     28.56 o 
  -3  10   5        7.88       30.51     29.62 o 
  -2  10   5      432.86      443.91     27.93 o 
  -1  10   5      235.61      292.77     26.52 o 
   0  10   5       64.91       77.89     25.25 o 
   1  10   5      624.90      630.51     25.40 o 
   2  10   5      467.90      494.68     26.17 o 
   3  10   5      239.53      261.92     25.52 o 
   4  10   5      318.76      318.69     26.40 o 
   5  10   5      538.58      590.25     28.65 o 
   6  10   5      275.63      297.40     27.60 o 
   7  10   5        6.38       16.20     31.11 o 
   8  10   5      131.96      124.93     35.45 o 
   9  10   5      106.78       77.37     38.53 o 
 -13  11   5      113.67       42.35     95.94 o 
 -12  11   5      141.23       65.12     42.27 o 
 -11  11   5      202.82      180.89     37.70 o 
 -10  11   5       14.20       18.80     31.83 o 
  -9  11   5       47.85       37.35     32.89 o 
  -8  11   5       52.94       68.31     31.16 o 
  -7  11   5      650.32      683.21     29.43 o 
  -6  11   5     2039.82     2079.75     33.34 o 
  -5  11   5     1732.93     1817.83     32.73 o 
  -4  11   5       43.72       73.44     28.78 o 
  -3  11   5      121.38      161.82     29.20 o 
  -2  11   5       15.98       37.14     29.16 o 
  -1  11   5     1538.57     1470.73     29.56 o 
   0  11   5        5.88       -0.38     28.42 o 
   1  11   5      385.69      411.94     26.65 o 
   2  11   5     4664.82     4885.82     73.94 o 
   3  11   5      570.91      590.84     25.69 o 
   4  11   5       37.15       42.77     27.18 o 
   5  11   5      114.15      123.79     26.60 o 
   6  11   5        1.94       19.19     27.42 o 
   7  11   5       61.87       38.55     31.63 o 
   8  11   5      360.76      365.14     37.88 o 
   9  11   5      126.89       80.41     38.64 o 
 -12  12   5        1.82       -5.21     39.13 o 
 -11  12   5      637.07      560.93     38.17 o 
 -10  12   5      267.26      261.22     35.38 o 
  -9  12   5        3.73       -2.15     31.78 o 
  -8  12   5      182.99      206.44     30.45 o 
  -7  12   5      293.39      328.62     29.84 o 
  -6  12   5      359.16      415.44     31.37 o 
  -5  12   5     1318.52     1281.44     31.16 o 
  -4  12   5       40.58       50.07     28.46 o 
  -3  12   5        3.09       -2.95     28.26 o 
  -2  12   5     2370.26     2451.92     33.92 o 
  -1  12   5        6.13       14.34     27.57 o 
   0  12   5      476.69      511.66     28.13 o 
   1  12   5      526.35      553.26     30.02 o 
   2  12   5      526.51      548.67     26.15 o 
   3  12   5       89.26       84.17     26.63 o 
   4  12   5      101.68       99.77     26.75 o 
   5  12   5       58.31       75.78     25.78 o 
   6  12   5       56.70       69.51     29.88 o 
   7  12   5      243.16      238.17     31.37 o 
   8  12   5        2.42       17.39     35.27 o 
 -12  13   5       26.98       10.47     40.93 o 
 -11  13   5       13.23       18.73     36.91 o 
 -10  13   5       25.31       17.08     34.26 o 
  -9  13   5       78.54       73.53     32.40 o 
  -8  13   5       92.78       80.94     30.78 o 
  -7  13   5      184.18      188.73     28.71 o 
  -6  13   5      375.39      396.35     31.14 o 
  -5  13   5     1035.49     1062.70     31.72 o 
  -4  13   5      818.09      792.20     33.04 o 
  -3  13   5       41.05       47.52     31.70 o 
  -2  13   5       15.68       42.32     28.72 o 
  -1  13   5       15.48       22.48     29.03 o 
   0  13   5      403.95      428.86     29.84 o 
   1  13   5     1311.70     1331.97     31.51 o 
   2  13   5      957.33     1009.74     27.62 o 
   3  13   5      662.36      718.39     27.77 o 
   4  13   5      282.49      332.29     27.06 o 
   5  13   5       17.05       35.73     28.00 o 
   6  13   5       30.74       38.67     29.25 o 
   7  13   5       59.18       51.81     33.29 o 
   8  13   5        3.15       19.53     36.06 o 
 -12  14   5       23.69        3.89     43.02 o 
 -11  14   5      254.10      209.57     37.38 o 
 -10  14   5      414.37      421.74     34.46 o 
  -9  14   5       46.71       50.60     33.24 o 
  -8  14   5      122.10      126.16     30.08 o 
  -7  14   5      129.70      133.39     30.37 o 
  -6  14   5      169.09      186.42     30.60 o 
  -5  14   5      826.64      832.96     32.48 o 
  -4  14   5      477.46      494.03     31.84 o 
  -3  14   5      564.61      579.34     29.53 o 
  -2  14   5     2648.34     2614.99     33.73 o 
  -1  14   5     1268.13     1346.33     30.77 o 
   0  14   5      157.74      180.67     30.05 o 
   1  14   5     1345.47     1405.58     28.59 o 
   2  14   5      622.30      680.43     28.19 o 
   3  14   5       22.15       42.59     27.54 o 
   4  14   5       33.97       41.71     26.87 o 
   5  14   5       47.45       57.37     26.78 o 
   6  14   5      163.17      168.97     32.40 o 
   7  14   5      250.07      237.54     32.85 o 
   8  14   5       45.96       26.11     36.02 o 
 -11  15   5        0.24       16.31     38.66 o 
 -10  15   5       21.55       12.63     37.02 o 
  -9  15   5       25.30       19.69     32.34 o 
  -8  15   5      345.37      378.10     33.42 o 
  -7  15   5       19.65       23.62     31.95 o 
  -6  15   5      204.12      213.48     30.71 o 
  -5  15   5      417.88      425.41     34.00 o 
  -4  15   5      513.97      522.62     28.89 o 
  -3  15   5      267.89      290.42     29.94 o 
  -2  15   5       64.31       69.58     28.38 o 
  -1  15   5       79.58       87.41     27.92 o 
   0  15   5     1414.22     1551.76     30.83 o 
   1  15   5     1234.58     1289.42     29.75 o 
   2  15   5       12.25       20.69     31.45 o 
   3  15   5        0.56       21.87     28.13 o 
   4  15   5      495.00      503.81     29.42 o 
   5  15   5       75.49       86.01     29.94 o 
   6  15   5       78.06       74.06     30.58 o 
   7  15   5       85.74       73.65     33.10 o 
 -11  16   5        7.24       16.30     39.81 o 
 -10  16   5       14.65       33.07     35.34 o 
  -9  16   5       70.55       82.67     33.58 o 
  -8  16   5       11.00       11.58     33.62 o 
  -7  16   5      175.94      177.61     32.76 o 
  -6  16   5      464.88      485.67     32.63 o 
  -5  16   5     1465.66     1551.93     48.79 o 
  -4  16   5     2917.89     3085.14     45.72 o 
  -3  16   5     3819.88     4032.78     86.15 o 
  -2  16   5     4086.34     4315.06     46.15 o 
  -1  16   5     2579.19     2752.19     66.87 o 
   0  16   5     2575.84     2702.41     34.44 o 
   1  16   5     1981.82     2138.74     34.32 o 
   2  16   5      477.56      479.84     31.92 o 
   3  16   5      261.74      288.53     28.29 o 
   4  16   5       79.27       65.15     30.70 o 
   5  16   5        5.58       27.38     31.12 o 
   6  16   5       56.48       39.01     34.74 o 
   7  16   5       73.01       74.98     37.22 o 
 -10  17   5        0.02       13.74     37.55 o 
  -9  17   5        5.28       13.84     34.67 o 
  -8  17   5      214.37      218.21     34.06 o 
  -7  17   5       25.65       24.03     34.70 o 
  -6  17   5      167.93      142.66     35.39 o 
  -5  17   5      279.98      306.22     34.77 o 
  -4  17   5       53.08       52.37     29.38 o 
  -3  17   5       74.12       83.34     31.13 o 
  -2  17   5       93.44       86.84     31.65 o 
  -1  17   5      229.45      247.23     31.17 o 
   0  17   5        7.03        7.47     30.48 o 
   1  17   5       58.22       46.06     30.49 o 
   2  17   5       85.50       88.56     29.56 o 
   3  17   5      345.31      347.49     33.86 o 
   4  17   5       14.15       20.14     30.25 o 
   5  17   5        0.93       18.19     32.18 o 
   6  17   5       19.75       11.53     33.91 o 
   7  17   5       52.96       24.46     37.13 o 
 -10  18   5       65.53       47.75     38.90 o 
  -9  18   5      136.54      111.60     38.84 o 
  -8  18   5      140.34      104.85     36.58 o 
  -7  18   5       33.99       43.38     35.13 o 
  -6  18   5        6.88        3.62     34.25 o 
  -5  18   5       51.35       47.81     31.20 o 
  -4  18   5     1347.33     1425.07     37.00 o 
  -3  18   5      934.74      934.69     42.46 o 
  -2  18   5      512.56      545.74     35.46 o 
  -1  18   5     1039.40     1066.64     34.39 o 
   0  18   5      686.79      699.83     31.96 o 
   1  18   5      144.27      178.28     30.36 o 
   2  18   5        6.26       17.34     32.64 o 
   3  18   5       25.59       23.80     34.26 o 
   4  18   5       10.52       -0.69     32.30 o 
   5  18   5      294.79      231.67     34.02 o 
   6  18   5      102.82       71.84     37.48 o 
  -9  19   5        8.10       -7.20     39.75 o 
  -8  19   5       41.09       24.61     36.78 o 
  -7  19   5       60.22       49.57     38.90 o 
  -6  19   5       31.60       19.10     39.99 o 
  -5  19   5       12.43        3.82     32.35 o 
  -4  19   5       36.29       49.95     33.62 o 
  -3  19   5       41.29       55.90     32.73 o 
  -2  19   5        8.95       12.92     32.43 o 
  -1  19   5      484.42      502.97     33.02 o 
   0  19   5      374.57      379.31     31.65 o 
   1  19   5      293.28      307.94     31.64 o 
   2  19   5      274.73      281.91     31.50 o 
   3  19   5      130.44      132.19     34.34 o 
   4  19   5       81.60       71.62     34.88 o 
   5  19   5       11.88       24.82     36.79 o 
   6  19   5        0.03        1.61     36.60 o 
  -9  20   5      253.53      163.06     40.97 o 
  -8  20   5      160.34       95.17     40.88 o 
  -7  20   5       12.19       25.95     43.45 o 
  -6  20   5      397.80      362.61     36.47 o 
  -5  20   5      329.44      298.95     34.90 o 
  -4  20   5       27.48       10.29     36.91 o 
  -3  20   5      158.62      195.01     36.28 o 
  -2  20   5      279.61      310.19     33.92 o 
  -1  20   5       11.69       12.13     34.06 o 
   0  20   5        4.08       15.72     32.47 o 
   1  20   5       89.83       68.40     34.02 o 
   2  20   5      318.56      269.44     34.94 o 
   3  20   5       80.68       79.29     32.36 o 
   4  20   5      246.59      201.42     39.32 o 
   5  20   5      762.59      650.12     41.54 o 
  -8  21   5      129.00       63.65     42.87 o 
  -7  21   5      154.75      127.12     39.34 o 
  -6  21   5      133.16      133.67     38.16 o 
  -5  21   5      227.92      206.33     37.28 o 
  -4  21   5      160.17      130.13     36.25 o 
  -3  21   5       75.01       78.88     34.77 o 
  -2  21   5        3.45       -0.61     34.88 o 
  -1  21   5       19.20       30.36     35.17 o 
   0  21   5       94.80      115.65     34.32 o 
   1  21   5      270.08      253.21     34.49 o 
   2  21   5      186.04      157.86     36.04 o 
   3  21   5      119.82       86.18     37.84 o 
   4  21   5       48.27       23.94     41.80 o 
  -7  22   5       23.09       15.07     40.74 o 
  -6  22   5       43.51       47.04     38.15 o 
  -5  22   5       89.91       73.80     38.88 o 
  -4  22   5        0.47       34.23     37.05 o 
  -3  22   5       36.63       27.02     35.40 o 
  -2  22   5      297.68      265.32     39.95 o 
  -1  22   5       70.12       68.33     41.21 o 
   0  22   5        8.55       32.41     36.06 o 
   1  22   5       46.62       24.98     36.03 o 
   2  22   5      156.37      127.81     39.17 o 
   3  22   5        7.71        5.36     36.59 o 
   4  22   5       11.15        5.39     66.65 o 
  -6  23   5      129.41       70.94     40.90 o 
  -5  23   5      533.06      443.14     42.85 o 
  -4  23   5      382.54      327.71     40.84 o 
  -3  23   5       32.91       16.30     39.49 o 
  -2  23   5        6.26        8.24     37.41 o 
  -1  23   5        8.72        0.57     39.06 o 
   0  23   5      127.90       86.47     36.40 o 
   1  23   5      176.53      152.28     39.08 o 
   2  23   5      103.12      103.51     41.74 o 
  -5  24   5       49.73       26.93     44.18 o 
  -4  24   5       13.67       23.90     42.79 o 
  -3  24   5       73.73       92.52     41.83 o 
  -2  24   5      215.54      151.86     39.04 o 
  -1  24   5      189.62       85.02     39.36 o 
   0  24   5      168.53      134.05     40.02 o 
   1  24   5       33.14       16.42     40.15 o 
  -2  25   5        0.22       -4.50    100.06 o 
  -1  25   5        9.55       25.11     88.44 o 
 -14   0   6       22.02       26.68     62.12 o 
 -13   0   6       30.77       -6.17     64.11 o 
 -12   0   6      119.24      112.86     60.16 o 
 -11   0   6      165.57      239.61     63.18 o 
 -10   0   6     1280.83     1300.01     57.75 o 
  -9   0   6     1411.42     1365.38     51.54 o 
  -8   0   6     2752.16     2601.71    117.49 o 
  -7   0   6     6545.67     6462.08    298.87 o 
  -6   0   6     4306.84     4039.83    107.56 o 
  -5   0   6     1375.28     1276.67     52.96 o 
  -4   0   6     3766.24     3481.55     55.36 o 
  -3   0   6     3132.81     3063.26     64.48 o 
  -2   0   6       94.17       68.09     37.61 o 
  -1   0   6      687.74      706.01     45.10 o 
   0   0   6      624.58      594.54     35.36 o 
   1   0   6       71.54       82.59     32.30 o 
   2   0   6     1477.30     1523.18     37.51 o 
   3   0   6      381.00      383.82     36.78 o 
   4   0   6      768.66      810.07     40.98 o 
   5   0   6       23.63       37.85     39.87 o 
   6   0   6      807.76      868.31     40.80 o 
   7   0   6     1344.78     1395.66     42.64 o 
   8   0   6      709.95      771.41     43.03 o 
   9   0   6      447.83      316.50     54.76 o 
 -14   1   6        3.90       18.48     49.34 o 
 -13   1   6        1.61       -1.75     42.86 o 
 -12   1   6       57.93       71.13     44.43 o 
 -11   1   6       31.82       45.47     36.87 o 
 -10   1   6        0.20       13.41     38.52 o 
  -9   1   6       16.88       30.22     35.18 o 
  -8   1   6       14.44       29.24     36.07 o 
  -7   1   6      128.91      128.11     34.86 o 
  -6   1   6      183.52      188.05     37.98 o 
  -5   1   6      435.78      388.76     32.21 o 
  -4   1   6       64.39       62.31     29.31 o 
  -3   1   6     1006.60     1073.41     29.19 o 
  -2   1   6     1042.19     1007.79     28.32 o 
  -1   1   6      396.36      483.87     29.31 o 
   0   1   6       71.58       39.98     23.74 o 
   1   1   6       65.53       72.50     23.55 o 
   2   1   6        5.03       17.65     23.35 o 
   3   1   6       25.74       16.01     24.44 o 
   4   1   6      416.52      482.27     25.45 o 
   5   1   6      322.10      354.94     26.14 o 
   6   1   6       31.07       54.72     26.79 o 
   7   1   6       90.11       98.66     29.04 o 
   8   1   6        0.05        2.76     32.25 o 
   9   1   6        6.14       10.76     33.35 o 
 -14   2   6       47.06       28.73     52.26 o 
 -13   2   6      165.14      126.97     48.42 o 
 -12   2   6      143.26      136.06     42.14 o 
 -11   2   6       23.23       15.49     40.36 o 
 -10   2   6      193.81      220.52     35.32 o 
  -9   2   6      297.80      355.12     38.02 o 
  -8   2   6     1298.70     1273.31     39.05 o 
  -7   2   6     3728.84     3643.73    130.20 o 
  -6   2   6     1724.96     1660.00     39.78 o 
  -5   2   6       18.67       13.38     30.52 o 
  -4   2   6     1439.21     1476.88     33.83 o 
  -3   2   6     1513.95     1549.78     33.40 o 
  -2   2   6     1733.11     1719.27     33.26 o 
  -1   2   6      949.13      965.76     33.70 o 
   0   2   6       28.21       20.70     22.84 o 
   1   2   6     1165.72     1157.75     24.84 o 
   2   2   6      871.13      927.73     26.36 o 
   3   2   6       30.21       35.11     24.40 o 
   4   2   6       94.42      111.86     25.25 o 
   5   2   6       71.50       97.60     23.99 o 
   6   2   6      164.53      192.96     26.22 o 
   7   2   6      710.65      743.55     37.33 o 
   8   2   6      299.17      283.30     30.46 o 
   9   2   6      131.28      119.23     32.70 o 
 -14   3   6        5.32        0.74     50.33 o 
 -13   3   6        6.45       -4.55     51.79 o 
 -12   3   6       82.54       90.44     42.79 o 
 -11   3   6      321.97      342.00     38.48 o 
 -10   3   6        2.47      -35.35     38.92 o 
  -9   3   6        1.57       14.28     36.80 o 
  -8   3   6      113.39      109.29     36.26 o 
  -7   3   6      254.63      233.32     35.62 o 
  -6   3   6     3505.85     3462.57     45.10 o 
  -5   3   6     2259.94     2191.10     37.43 o 
  -4   3   6     1703.31     1670.37     35.36 o 
  -3   3   6     8064.02     8263.23     91.42 o 
  -2   3   6     6819.17     6672.50     68.93 o 
  -1   3   6        4.14        6.79     27.69 o 
   0   3   6      102.24       79.16     23.59 o 
   1   3   6     1849.63     1771.77     31.13 o 
   2   3   6       16.60       14.90     23.20 o 
   3   3   6      748.65      780.69     24.69 o 
   4   3   6      175.60      190.48     24.37 o 
   5   3   6      526.86      546.94     26.30 o 
   6   3   6      627.94      652.27     28.37 o 
   7   3   6       43.21       73.44     30.71 o 
   8   3   6        2.16        6.21     33.59 o 
   9   3   6       24.63       35.17     37.17 o 
 -14   4   6       55.46       37.14     47.70 o 
 -13   4   6      177.98       75.38     42.10 o 
 -12   4   6       61.44       44.35     41.37 o 
 -11   4   6       29.28       60.84     37.41 o 
 -10   4   6      130.16      122.56     38.40 o 
  -9   4   6       61.47       46.20     35.96 o 
  -8   4   6       23.12       30.64     37.24 o 
  -7   4   6      236.54      209.05     35.23 o 
  -6   4   6       54.15       62.59     29.01 o 
  -5   4   6     1006.51      963.75     31.07 o 
  -4   4   6      139.26      152.30     29.79 o 
  -3   4   6      973.31     1030.04     29.69 o 
  -2   4   6     1381.68     1383.29     29.82 o 
  -1   4   6     1130.25     1086.88     30.13 o 
   0   4   6     1888.75     1704.63     27.46 o 
   1   4   6      966.88      947.14     25.56 o 
   2   4   6     1741.49     1758.07     41.79 o 
   3   4   6     1939.11     1943.71     29.39 o 
   4   4   6      260.83      258.19     26.54 o 
   5   4   6       71.11       49.37     26.49 o 
   6   4   6        2.28       13.96     24.98 o 
   7   4   6        6.38       -1.33     28.23 o 
   8   4   6        1.91       -5.03     32.31 o 
   9   4   6        1.88        7.08     35.45 o 
 -14   5   6       30.49       40.97     67.02 o 
 -13   5   6       16.94        8.62     45.13 o 
 -12   5   6        8.06       24.96     38.62 o 
 -11   5   6      254.04      284.94     37.87 o 
 -10   5   6       21.27       36.46     39.11 o 
  -9   5   6      106.85      103.21     36.60 o 
  -8   5   6      178.91      214.36     33.33 o 
  -7   5   6      785.48      857.73     35.04 o 
  -6   5   6     8261.95     8235.28    126.01 o 
  -5   5   6     5507.78     5349.46     51.76 o 
  -4   5   6     4130.43     3986.34     38.25 o 
  -3   5   6    13020.88    12588.59    129.46 o 
  -2   5   6    10873.43    10752.11    102.46 o 
  -1   5   6     1582.12     1495.55     29.40 o 
   0   5   6     1415.85     1341.15     28.31 o 
   1   5   6     2187.68     2142.20     42.14 o 
   2   5   6      480.68      491.91     22.91 o 
   3   5   6     2460.82     2503.15     59.50 o 
   4   5   6       10.55        8.79     26.41 o 
   5   5   6       44.30       46.68     27.31 o 
   6   5   6     1110.59     1102.50     30.99 o 
   7   5   6      152.84      153.18     28.87 o 
   8   5   6        2.57       18.85     30.65 o 
   9   5   6       89.13       52.19     36.39 o 
 -13   6   6       24.53       34.13     45.35 o 
 -12   6   6      138.90      167.47     42.07 o 
 -11   6   6       19.76      -11.91     40.99 o 
 -10   6   6        5.91       36.76     36.00 o 
  -9   6   6      244.29      273.46     33.56 o 
  -8   6   6      122.98      137.66     31.84 o 
  -7   6   6      293.72      310.63     31.54 o 
  -6   6   6       22.02       22.07     31.05 o 
  -5   6   6      154.16      146.20     28.34 o 
  -4   6   6      540.23      618.67     29.66 o 
  -3   6   6      401.35      443.69     27.45 o 
  -2   6   6     2149.24     2318.70     31.68 o 
  -1   6   6     1577.68     1677.92     29.76 o 
   0   6   6      122.12      118.01     24.81 o 
   1   6   6      906.20      929.22     27.06 o 
   2   6   6       75.76       77.09     23.12 o 
   3   6   6      317.91      325.60     26.71 o 
   4   6   6       76.94       72.61     28.52 o 
   5   6   6       48.95       34.25     26.01 o 
   6   6   6       46.34       68.41     27.39 o 
   7   6   6       29.00       58.41     29.73 o 
   8   6   6        0.86        8.51     31.16 o 
   9   6   6        1.49        7.97     34.95 o 
 -13   7   6       17.48       17.97     42.22 o 
 -12   7   6      285.97      290.70     43.61 o 
 -11   7   6      181.12      174.12     41.22 o 
 -10   7   6       23.06       25.11     37.81 o 
  -9   7   6      147.72      153.85     32.88 o 
  -8   7   6       41.23       53.55     31.55 o 
  -7   7   6     1247.49     1267.10     31.83 o 
  -6   7   6     2373.93     2303.29     37.11 o 
  -5   7   6     2329.00     2353.33     35.17 o 
  -4   7   6     1446.81     1453.43     30.77 o 
  -3   7   6     4143.64     4081.00     38.38 o 
  -2   7   6     4515.70     4406.95     37.94 o 
  -1   7   6     1424.57     1456.86     31.55 o 
   0   7   6     1794.08     1860.19     28.64 o 
   1   7   6      155.64      149.96     25.07 o 
   2   7   6      154.10      157.42     24.31 o 
   3   7   6      164.79      173.02     25.57 o 
   4   7   6      538.41      545.45     26.66 o 
   5   7   6      145.42      174.28     31.35 o 
   6   7   6      239.22      260.51     29.17 o 
   7   7   6      528.13      474.53     31.32 o 
   8   7   6       49.50       36.04     33.13 o 
   9   7   6       14.28        6.93     36.68 o 
 -13   8   6       79.19       65.33     44.78 o 
 -12   8   6      361.59      341.55     38.89 o 
 -11   8   6        0.55       14.89     38.72 o 
 -10   8   6       70.89       67.33     33.80 o 
  -9   8   6      382.47      403.49     34.00 o 
  -8   8   6       24.49       27.11     31.43 o 
  -7   8   6     2335.48     2399.90     35.45 o 
  -6   8   6      296.70      292.00     29.37 o 
  -5   8   6       64.24       47.76     27.36 o 
  -4   8   6      155.94      185.38     30.89 o 
  -3   8   6        3.90       15.34     29.76 o 
  -2   8   6     2088.94     2135.73     33.36 o 
  -1   8   6     2628.75     2608.94     41.03 o 
   0   8   6       34.82       20.74     25.59 o 
   1   8   6      543.27      507.62     25.91 o 
   2   8   6     2571.96     2584.43     50.33 o 
   3   8   6        1.53        9.74     25.44 o 
   4   8   6      104.58       94.36     25.18 o 
   5   8   6      179.18      193.77     27.89 o 
   6   8   6       32.93       27.17     32.21 o 
   7   8   6      348.50      332.14     32.62 o 
   8   8   6       54.83       61.86     33.40 o 
   9   8   6       10.53      -24.90     65.08 o 
 -13   9   6       80.28       36.44     47.72 o 
 -12   9   6      270.85      253.55     42.07 o 
 -11   9   6       96.43       86.29     39.88 o 
 -10   9   6      149.63      152.40     36.14 o 
  -9   9   6      347.12      353.71     32.94 o 
  -8   9   6      115.23      105.80     31.19 o 
  -7   9   6      452.06      464.81     29.19 o 
  -6   9   6       24.58       43.28     29.21 o 
  -5   9   6       28.85       20.40     29.39 o 
  -4   9   6      476.38      519.28     34.97 o 
  -3   9   6       60.76       72.26     30.60 o 
  -2   9   6      380.00      393.89     30.11 o 
  -1   9   6      521.85      553.71     29.58 o 
   0   9   6       95.28       81.18     28.49 o 
   1   9   6       34.58       61.89     26.10 o 
   2   9   6      196.58      185.47     25.12 o 
   3   9   6       13.90        3.86     23.82 o 
   4   9   6      995.43     1076.19     28.73 o 
   5   9   6      825.84      837.99     28.18 o 
   6   9   6       36.90       45.26     34.83 o 
   7   9   6       82.82       83.50     30.68 o 
   8   9   6      132.41       78.89     34.71 o 
 -13  10   6        7.38       11.31     44.52 o 
 -12  10   6       36.72       38.70     41.93 o 
 -11  10   6      249.55      209.01     38.84 o 
 -10  10   6      376.77      416.83     35.50 o 
  -9  10   6      278.67      267.53     33.39 o 
  -8  10   6     1983.48     2176.56     42.90 o 
  -7  10   6     2551.58     2746.34     43.67 o 
  -6  10   6     3005.54     2990.95     35.34 o 
  -5  10   6     2157.61     2164.68     35.61 o 
  -4  10   6      527.93      538.53     36.76 o 
  -3  10   6      981.73     1018.74     33.94 o 
  -2  10   6       60.45       61.69     29.39 o 
  -1  10   6       25.07       18.81     26.48 o 
   0  10   6      568.38      505.07     38.58 o 
   1  10   6      252.33      238.39     26.13 o 
   2  10   6      174.44      170.56     26.42 o 
   3  10   6       14.03       24.03     25.77 o 
   4  10   6       90.84       90.18     28.17 o 
   5  10   6      461.97      465.30     28.54 o 
   6  10   6      282.16      259.59     31.38 o 
   7  10   6      903.82      843.27     37.44 o 
   8  10   6      683.20      465.19     37.74 o 
 -12  11   6        0.50       19.16     46.17 o 
 -11  11   6        9.38       -5.30     39.49 o 
 -10  11   6      101.96       92.70     35.88 o 
  -9  11   6       71.63       91.66     32.43 o 
  -8  11   6       26.30       55.48     31.54 o 
  -7  11   6       12.71       20.90     29.47 o 
  -6  11   6      294.43      340.60     32.31 o 
  -5  11   6        0.84        2.96     29.81 o 
  -4  11   6        8.47       27.17     35.72 o 
  -3  11   6      425.16      454.60     30.74 o 
  -2  11   6      516.03      502.34     29.97 o 
  -1  11   6        9.12        9.36     27.01 o 
   0  11   6       17.26       15.81     26.75 o 
   1  11   6       15.38       14.16     27.52 o 
   2  11   6      209.97      218.75     26.39 o 
   3  11   6       26.44       35.70     26.48 o 
   4  11   6      519.09      570.36     28.15 o 
   5  11   6      231.67      234.18     28.78 o 
   6  11   6        5.54       -1.62     28.65 o 
   7  11   6       18.06       12.76     36.69 o 
   8  11   6        5.45       12.49     33.77 o 
 -12  12   6        1.48       11.98     44.79 o 
 -11  12   6       93.76       90.46     37.07 o 
 -10  12   6      192.92      215.93     37.02 o 
  -9  12   6      657.86      661.44     33.99 o 
  -8  12   6     1768.93     1837.98     41.93 o 
  -7  12   6      880.30      948.58     31.54 o 
  -6  12   6      818.66      790.55     31.89 o 
  -5  12   6     1740.29     1850.38     34.97 o 
  -4  12   6      933.54     1001.82     31.86 o 
  -3  12   6      273.27      341.42     30.42 o 
  -2  12   6        8.06       24.56     30.37 o 
  -1  12   6      173.18      202.70     28.37 o 
   0  12   6      547.91      598.07     29.10 o 
   1  12   6      421.97      462.95     30.23 o 
   2  12   6       22.91       39.42     26.57 o 
   3  12   6       44.21       41.67     26.84 o 
   4  12   6        0.75       -7.23     28.58 o 
   5  12   6      266.05      263.13     28.71 o 
   6  12   6      162.64      144.59     29.86 o 
   7  12   6      196.96      189.83     36.61 o 
   8  12   6      382.47      207.87     41.45 o 
 -12  13   6       29.25       13.03     45.01 o 
 -11  13   6      142.92      103.77     39.71 o 
 -10  13   6      114.11      107.38     37.01 o 
  -9  13   6       64.11       45.00     34.24 o 
  -8  13   6       13.64       29.48     31.64 o 
  -7  13   6      197.61      230.46     32.29 o 
  -6  13   6      347.02      390.28     31.44 o 
  -5  13   6      412.04      418.36     31.94 o 
  -4  13   6      972.98      981.37     31.18 o 
  -3  13   6     2547.47     2671.89     43.97 o 
  -2  13   6     3344.94     3611.03     47.21 o 
  -1  13   6      117.90      126.50     29.69 o 
   0  13   6       16.79       31.39     27.77 o 
   1  13   6      103.56      134.86     29.97 o 
   2  13   6       45.07       54.37     26.66 o 
   3  13   6      222.22      221.24     28.70 o 
   4  13   6       16.15       23.81     31.28 o 
   5  13   6       28.60       36.98     30.13 o 
   6  13   6      190.63      202.13     32.59 o 
   7  13   6      131.86      129.27     36.49 o 
 -12  14   6       10.64        4.00     51.90 o 
 -11  14   6        2.69        4.55     41.08 o 
 -10  14   6       17.75       21.79     38.74 o 
  -9  14   6       66.97       52.37     33.17 o 
  -8  14   6      239.29      222.16     33.56 o 
  -7  14   6       12.16       16.67     32.53 o 
  -6  14   6       53.00       64.01     30.51 o 
  -5  14   6        1.87       -8.91     36.61 o 
  -4  14   6       48.69       68.12     32.26 o 
  -3  14   6       24.53       42.95     29.97 o 
  -2  14   6       41.20       71.13     28.97 o 
  -1  14   6     1154.00     1232.19     31.25 o 
   0  14   6     1315.48     1391.42     30.47 o 
   1  14   6      532.44      564.26     30.54 o 
   2  14   6      419.05      445.62     26.83 o 
   3  14   6      446.75      480.02     28.63 o 
   4  14   6      308.08      311.35     30.63 o 
   5  14   6       19.87       31.84     32.24 o 
   6  14   6        5.15        8.74     30.87 o 
   7  14   6       21.14       20.47     34.29 o 
 -11  15   6       66.08       45.79     40.39 o 
 -10  15   6       15.51       -3.81     36.77 o 
  -9  15   6       36.00       43.64     34.52 o 
  -8  15   6        0.20       -0.42     33.28 o 
  -7  15   6      123.12      139.52     31.39 o 
  -6  15   6      882.89      918.54     35.22 o 
  -5  15   6     1654.01     1626.22     47.05 o 
  -4  15   6     2341.99     2472.06     47.18 o 
  -3  15   6     3378.97     3442.88     37.50 o 
  -2  15   6     1791.66     1812.86     42.57 o 
  -1  15   6      324.75      341.45     29.66 o 
   0  15   6      583.90      622.99     29.42 o 
   1  15   6      245.66      262.10     28.65 o 
   2  15   6        4.42       40.26     31.05 o 
   3  15   6      101.55       94.49     29.25 o 
   4  15   6      260.10      259.10     29.94 o 
   5  15   6      164.26      135.81     30.92 o 
   6  15   6      279.12      228.64     35.40 o 
   7  15   6       84.52       40.04     39.76 o 
 -11  16   6        0.57       11.84     41.45 o 
 -10  16   6       33.47       28.21     37.25 o 
  -9  16   6       22.75       30.51     36.80 o 
  -8  16   6        0.24        4.40     33.84 o 
  -7  16   6      323.12      330.52     33.97 o 
  -6  16   6        8.39       33.33     36.55 o 
  -5  16   6       50.42       51.28     32.58 o 
  -4  16   6      805.89      810.50     34.72 o 
  -3  16   6      142.17      143.40     31.78 o 
  -2  16   6       52.54       53.90     29.80 o 
  -1  16   6       50.96       41.99     32.60 o 
   0  16   6       65.26       74.38     29.38 o 
   1  16   6      293.54      306.72     28.95 o 
   2  16   6       45.79       42.46     31.83 o 
   3  16   6      527.33      553.12     31.19 o 
   4  16   6      666.38      670.29     38.02 o 
   5  16   6        0.30        0.79     31.47 o 
   6  16   6       37.91        5.26     32.58 o 
 -10  17   6       15.83       27.05     39.10 o 
  -9  17   6        7.77        3.12     38.32 o 
  -8  17   6       39.22       45.50     35.95 o 
  -7  17   6      300.73      294.29     37.34 o 
  -6  17   6      437.30      435.98     40.45 o 
  -5  17   6     1236.65     1258.04     37.85 o 
  -4  17   6     1441.01     1478.06     36.12 o 
  -3  17   6      550.34      548.08     36.42 o 
  -2  17   6      716.05      721.59     34.18 o 
  -1  17   6      938.43      993.42     33.14 o 
   0  17   6      594.62      624.72     34.82 o 
   1  17   6       84.68       96.43     31.50 o 
   2  17   6       39.79       46.07     31.74 o 
   3  17   6       39.70       50.77     34.46 o 
   4  17   6      133.16      105.04     32.07 o 
   5  17   6      336.82      276.28     33.74 o 
   6  17   6       98.08       65.54     36.92 o 
 -10  18   6       13.09       23.54     39.95 o 
  -9  18   6       46.85       33.15     41.07 o 
  -8  18   6       25.52       14.04     36.11 o 
  -7  18   6      104.85       90.67     36.15 o 
  -6  18   6        2.09       -2.28     34.00 o 
  -5  18   6      218.81      228.90     35.51 o 
  -4  18   6       12.94       31.56     30.76 o 
  -3  18   6       26.37       10.77     33.48 o 
  -2  18   6      393.87      427.00     35.39 o 
  -1  18   6      521.99      549.13     33.16 o 
   0  18   6      163.90      171.93     31.08 o 
   1  18   6      271.46      278.01     33.54 o 
   2  18   6      252.65      243.43     31.27 o 
   3  18   6        0.31      -24.75     34.32 o 
   4  18   6       29.85       24.78     33.74 o 
   5  18   6       74.16       63.16     36.80 o 
  -9  19   6      184.03      122.57     41.20 o 
  -8  19   6       11.41        5.87     42.36 o 
  -7  19   6       29.72       24.01     40.20 o 
  -6  19   6       76.75       74.56     39.15 o 
  -5  19   6      133.78      164.23     35.61 o 
  -4  19   6       53.82       46.68     32.61 o 
  -3  19   6        8.76       20.37     34.15 o 
  -2  19   6      455.86      476.49     36.80 o 
  -1  19   6      219.62      230.83     35.49 o 
   0  19   6        8.46       -3.39     35.77 o 
   1  19   6       78.34       67.52     32.68 o 
   2  19   6      110.56      127.39     34.44 o 
   3  19   6        2.55        6.01     35.73 o 
   4  19   6      237.31      186.40     39.00 o 
   5  19   6      164.91      137.89     38.95 o 
  -9  20   6      106.55       58.80     45.13 o 
  -8  20   6       65.75       67.79     40.64 o 
  -7  20   6      188.07      175.61     46.77 o 
  -6  20   6      474.37      427.20     41.96 o 
  -5  20   6      243.35      230.91     40.15 o 
  -4  20   6       94.54       94.71     37.56 o 
  -3  20   6       19.23       14.17     34.99 o 
  -2  20   6        3.62        5.40     37.67 o 
  -1  20   6        2.23       20.17     34.91 o 
   0  20   6       38.69       26.90     35.58 o 
   1  20   6      120.43      125.97     37.03 o 
   2  20   6       34.43       46.19     39.61 o 
   3  20   6        1.59      -12.49     36.76 o 
   4  20   6        0.37       -9.42     37.56 o 
  -8  21   6        9.31       -6.20     45.80 o 
  -7  21   6        9.69       28.49     41.28 o 
  -6  21   6      200.03      153.71     40.37 o 
  -5  21   6       14.87        6.21     38.94 o 
  -4  21   6        5.05       10.43     37.59 o 
  -3  21   6        2.14        2.30     37.77 o 
  -2  21   6        0.05       39.09     38.68 o 
  -1  21   6        0.89        1.58     38.10 o 
   0  21   6       57.59       28.67     37.99 o 
   1  21   6      195.26      171.32     39.32 o 
   2  21   6        4.83       16.71     37.15 o 
   3  21   6       10.63       -1.78     38.46 o 
  -7  22   6      178.05      104.93     46.30 o 
  -6  22   6      497.38      396.98     44.79 o 
  -5  22   6      930.63      810.30     42.25 o 
  -4  22   6       79.74       66.84     38.28 o 
  -3  22   6        0.17       -3.08     41.60 o 
  -2  22   6       68.39       60.40     40.31 o 
  -1  22   6        1.09       10.41     36.54 o 
   0  22   6       82.23       48.71     40.83 o 
   1  22   6       42.75       33.38     39.48 o 
   2  22   6        4.05        8.60     41.22 o 
  -6  23   6      185.53       81.91     48.11 o 
  -5  23   6       81.69       24.29     41.96 o 
  -4  23   6        7.91        2.48     40.85 o 
  -3  23   6      176.78       97.37     40.89 o 
  -2  23   6      201.14      123.70     40.01 o 
  -1  23   6       96.54       26.89     40.61 o 
   0  23   6       55.40       19.72     41.01 o 
   1  23   6        5.88       36.74     41.87 o 
  -4  24   6        2.40        4.96     52.00 o 
  -3  24   6        3.17       -2.92     40.14 o 
  -2  24   6       14.00       20.69     43.18 o 
  -1  24   6       92.75       48.08     45.17 o 
 -14   1   7      124.59       43.92     50.27 o 
 -13   1   7       28.97       28.30     48.52 o 
 -12   1   7      375.89      327.26     47.53 o 
 -11   1   7     2049.89     2145.29     91.09 o 
 -10   1   7      912.81     1029.41     37.40 o 
  -9   1   7     1340.36     1452.45     43.73 o 
  -8   1   7     2900.65     3064.98     44.36 o 
  -7   1   7     3750.03     3727.94     46.31 o 
  -6   1   7     2688.72     2684.07     44.49 o 
  -5   1   7     2673.29     2609.14     52.32 o 
  -4   1   7     3876.69     3928.52     51.19 o 
  -3   1   7       10.24       27.75     24.34 o 
  -2   1   7     1157.78     1207.31     29.04 o 
  -1   1   7       22.26       49.20     30.01 o 
   0   1   7      546.30      536.98     23.93 o 
   1   1   7      364.52      375.49     23.92 o 
   2   1   7      203.57      231.47     24.82 o 
   3   1   7      459.67      498.82     24.08 o 
   4   1   7       15.21       19.85     25.01 o 
   5   1   7       45.11       45.22     25.46 o 
   6   1   7     1576.44     1540.25     31.19 o 
   7   1   7     1525.46     1407.25     31.67 o 
   8   1   7      180.70      117.00     32.62 o 
 -14   2   7       27.20       22.47     55.20 o 
 -13   2   7       18.34       29.32     47.93 o 
 -12   2   7       10.20       12.58     42.10 o 
 -11   2   7      233.79      188.33     40.57 o 
 -10   2   7      171.87      207.81     42.69 o 
  -9   2   7       12.14       -6.17     35.68 o 
  -8   2   7      169.88      137.72     37.81 o 
  -7   2   7     2520.30     2496.71     74.65 o 
  -6   2   7     3185.34     3159.14     42.95 o 
  -5   2   7      349.19      365.87     31.40 o 
  -4   2   7      839.64      800.00     37.17 o 
  -3   2   7     3957.18     3867.53     48.99 o 
  -2   2   7     1023.76     1020.98     27.73 o 
  -1   2   7     1247.28     1262.25     28.92 o 
   0   2   7     1433.79     1320.42     27.82 o 
   1   2   7        6.93       32.57     23.70 o 
   2   2   7     1003.02     1076.68     26.60 o 
   3   2   7     1071.74     1100.38     27.00 o 
   4   2   7       16.60       30.37     26.11 o 
   5   2   7       15.20       14.52     26.86 o 
   6   2   7      288.78      305.79     28.61 o 
   7   2   7        2.36       27.69     30.02 o 
   8   2   7       17.50       15.46     33.83 o 
 -14   3   7        7.02      -31.18     50.21 o 
 -13   3   7        1.98      -10.40     41.48 o 
 -12   3   7       53.54       29.51     44.51 o 
 -11   3   7       26.31       53.37     40.39 o 
 -10   3   7      191.09      221.41     39.52 o 
  -9   3   7      252.77      263.99     37.47 o 
  -8   3   7      309.22      362.97     38.21 o 
  -7   3   7     2376.30     2353.59     43.06 o 
  -6   3   7      277.79      261.41     32.73 o 
  -5   3   7      249.16      220.29     31.52 o 
  -4   3   7        0.97       12.17     34.88 o 
  -3   3   7     1373.37     1347.68     30.42 o 
  -2   3   7      515.02      527.54     31.10 o 
  -1   3   7      360.88      371.16     30.46 o 
   0   3   7     1109.50     1128.65     26.16 o 
   1   3   7      261.80      255.14     24.52 o 
   2   3   7     1158.38     1195.50     28.23 o 
   3   3   7        2.53       17.76     25.89 o 
   4   3   7      512.46      551.13     27.46 o 
   5   3   7      138.13      128.31     25.51 o 
   6   3   7       28.21       23.59     30.10 o 
   7   3   7      146.89      145.36     30.83 o 
   8   3   7        2.21      -15.83     35.21 o 
 -14   4   7        1.13      -46.85     92.57 o 
 -13   4   7       11.27       21.01     45.90 o 
 -12   4   7      505.27      498.87     44.70 o 
 -11   4   7       15.68       24.58     39.81 o 
 -10   4   7      184.14      203.00     41.51 o 
  -9   4   7        7.79       22.82     38.02 o 
  -8   4   7       69.37      102.19     35.51 o 
  -7   4   7     1299.75     1333.95     41.85 o 
  -6   4   7     1466.52     1488.83     36.00 o 
  -5   4   7     1555.22     1595.10     35.74 o 
  -4   4   7     2476.07     2441.79     37.41 o 
  -3   4   7     2861.82     2828.14     32.85 o 
  -2   4   7      353.43      373.64     26.42 o 
  -1   4   7       19.02       36.20     24.64 o 
   0   4   7       37.57       21.93     27.55 o 
   1   4   7      519.99      486.19     27.90 o 
   2   4   7     3289.25     3350.84     46.65 o 
   3   4   7     1201.17     1260.56     28.30 o 
   4   4   7      549.87      598.19     27.20 o 
   5   4   7     1478.67     1581.45     29.25 o 
   6   4   7      893.37      901.55     29.95 o 
   7   4   7       32.55       27.50     31.20 o 
   8   4   7        9.40        5.67     33.22 o 
 -13   5   7        0.47        4.87     47.03 o 
 -12   5   7        4.09        2.61     43.01 o 
 -11   5   7       80.67       76.87     45.54 o 
 -10   5   7       14.24       -3.70     40.13 o 
  -9   5   7        0.59        1.31     38.08 o 
  -8   5   7       63.18       90.37     36.91 o 
  -7   5   7        9.88       14.53     32.73 o 
  -6   5   7       39.63       50.60     29.87 o 
  -5   5   7      395.75      370.07     30.07 o 
  -4   5   7      827.64      847.97     33.58 o 
  -3   5   7      390.56      390.89     26.52 o 
  -2   5   7       82.79       90.36     27.86 o 
  -1   5   7      104.92      126.17     24.05 o 
   0   5   7      394.99      415.64     24.03 o 
   1   5   7      411.85      396.86     25.10 o 
   2   5   7      111.38      110.62     27.74 o 
   3   5   7      101.48      107.61     26.10 o 
   4   5   7       36.19       63.48     26.11 o 
   5   5   7        6.80       19.06     27.47 o 
   6   5   7       55.50       65.84     27.99 o 
   7   5   7      125.89      106.27     31.22 o 
   8   5   7        2.00       14.67     35.53 o 
 -13   6   7      124.97       66.24     45.82 o 
 -12   6   7      508.99      525.96     45.33 o 
 -11   6   7      182.35      198.99     40.57 o 
 -10   6   7       15.90       -2.74     38.98 o 
  -9   6   7      212.93      184.48     36.11 o 
  -8   6   7        1.62        4.06     34.46 o 
  -7   6   7       13.12       28.00     33.82 o 
  -6   6   7     1232.26     1198.96     32.22 o 
  -5   6   7      972.19     1008.74     31.64 o 
  -4   6   7     2853.09     2832.01     38.42 o 
  -3   6   7     2785.33     2734.33     32.90 o 
  -2   6   7       46.33       60.81     25.91 o 
  -1   6   7      126.21      134.79     26.49 o 
   0   6   7      617.11      665.33     24.59 o 
   1   6   7     1656.57     1664.52     27.32 o 
   2   6   7     1513.89     1625.55     28.06 o 
   3   6   7     2097.32     2346.01     72.43 o 
   4   6   7     1158.36     1216.22     37.57 o 
   5   6   7     2031.29     2025.82     50.92 o 
   6   6   7     1935.80     1902.65     58.79 o 
   7   6   7       57.08       59.42     32.41 o 
   8   6   7       57.93       48.13     33.86 o 
 -13   7   7       13.47       27.02     44.59 o 
 -12   7   7        1.76       18.81     48.77 o 
 -11   7   7      165.66      201.84     42.36 o 
 -10   7   7        3.98      -33.61     38.98 o 
  -9   7   7       27.69       33.01     37.40 o 
  -8   7   7      670.53      711.46     33.21 o 
  -7   7   7      283.03      310.70     32.52 o 
  -6   7   7      186.05      198.83     30.98 o 
  -5   7   7       27.21       18.76     28.99 o 
  -4   7   7        5.33       26.89     29.17 o 
  -3   7   7       53.20       68.36     29.38 o 
  -2   7   7      594.43      593.00     29.69 o 
  -1   7   7      295.16      344.21     28.48 o 
   0   7   7       17.41       18.19     26.29 o 
   1   7   7     1668.62     1739.78     30.02 o 
   2   7   7     1350.60     1466.29     28.35 o 
   3   7   7       83.96      109.79     26.97 o 
   4   7   7      142.15      104.87     32.51 o 
   5   7   7        1.20       21.67     27.14 o 
   6   7   7       10.48       26.61     30.65 o 
   7   7   7       84.59       61.53     30.54 o 
   8   7   7        0.27        0.15     34.94 o 
 -13   8   7       21.41        0.60     47.26 o 
 -12   8   7       43.83       53.85     41.87 o 
 -11   8   7        1.94       -0.34     40.86 o 
 -10   8   7        0.30        5.70     39.22 o 
  -9   8   7       57.15       56.23     34.37 o 
  -8   8   7       58.31       55.05     32.69 o 
  -7   8   7      217.22      238.74     30.19 o 
  -6   8   7     1954.08     2010.42     34.19 o 
  -5   8   7     1435.51     1471.25     32.05 o 
  -4   8   7     1114.62     1131.98     32.97 o 
  -3   8   7     2801.25     2829.06     35.33 o 
  -2   8   7      612.52      632.40     30.42 o 
  -1   8   7      133.80      149.73     28.27 o 
   0   8   7      121.88      129.46     27.09 o 
   1   8   7      137.02      167.58     25.58 o 
   2   8   7      207.98      220.70     24.54 o 
   3   8   7      108.25      151.88     26.75 o 
   4   8   7      160.57      193.50     28.93 o 
   5   8   7      211.49      201.71     30.54 o 
   6   8   7      247.76      216.86     32.79 o 
   7   8   7       56.28       31.99     32.67 o 
   8   8   7        0.17       -7.43     35.84 o 
 -13   9   7        1.24       24.40     49.02 o 
 -12   9   7      101.82       73.33     45.49 o 
 -11   9   7     1085.31     1000.77     51.22 o 
 -10   9   7      478.27      498.16     40.81 o 
  -9   9   7      501.37      553.33     34.59 o 
  -8   9   7     2488.88     2690.55     38.99 o 
  -7   9   7     2013.74     2063.71     37.07 o 
  -6   9   7      658.37      661.15     33.41 o 
  -5   9   7      634.26      688.09     32.72 o 
  -4   9   7     1191.46     1174.37     32.55 o 
  -3   9   7      141.10      153.26     32.06 o 
  -2   9   7      192.82      174.80     30.48 o 
  -1   9   7      245.02      246.98     29.02 o 
   0   9   7       62.20       73.11     31.31 o 
   1   9   7     2452.18     2580.48     39.68 o 
   2   9   7       56.60       64.82     25.27 o 
   3   9   7      334.28      374.93     27.25 o 
   4   9   7       93.09      131.01     27.98 o 
   5   9   7      412.63      412.29     33.32 o 
   6   9   7      682.20      612.75     32.69 o 
   7   9   7      302.61      249.39     31.91 o 
   8   9   7       36.20      -21.36     98.94 o 
 -13  10   7        2.62        8.37     50.10 o 
 -12  10   7       14.38        6.88     46.20 o 
 -11  10   7        6.44       21.60     40.88 o 
 -10  10   7       89.28      105.98     36.12 o 
  -9  10   7       10.98       14.22     34.80 o 
  -8  10   7      159.60      202.97     31.72 o 
  -7  10   7       71.31       58.67     30.42 o 
  -6  10   7      679.86      715.63     32.34 o 
  -5  10   7     1288.27     1378.41     39.08 o 
  -4  10   7      106.96       96.19     29.05 o 
  -3  10   7       11.04       25.65     26.96 o 
  -2  10   7       98.27      111.01     30.67 o 
  -1  10   7      234.19      244.05     27.99 o 
   0  10   7       20.73       11.53     28.36 o 
   1  10   7      111.68      117.94     25.96 o 
   2  10   7       17.23        9.56     26.87 o 
   3  10   7      130.66      129.12     28.14 o 
   4  10   7        0.61       10.57     29.08 o 
   5  10   7        8.77       15.63     31.21 o 
   6  10   7       20.78       36.99     32.85 o 
   7  10   7       32.40        7.59     33.25 o 
 -12  11   7       48.33       28.36     50.23 o 
 -11  11   7      699.18      626.01     43.40 o 
 -10  11   7     1445.21     1480.52     48.60 o 
  -9  11   7     1418.94     1536.78     40.64 o 
  -8  11   7     1727.05     1875.25     53.93 o 
  -7  11   7     2426.98     2500.10     37.17 o 
  -6  11   7     1252.10     1257.88     36.74 o 
  -5  11   7      715.80      720.91     39.92 o 
  -4  11   7     1271.48     1233.16     33.68 o 
  -3  11   7       41.90       39.67     28.25 o 
  -2  11   7      258.91      272.30     28.39 o 
  -1  11   7        4.30       26.70     26.51 o 
   0  11   7      252.72      242.55     27.47 o 
   1  11   7      185.70      198.47     29.44 o 
   2  11   7      127.50      140.62     27.18 o 
   3  11   7      130.45      126.19     26.93 o 
   4  11   7       30.13       28.88     28.44 o 
   5  11   7      162.13      144.70     32.33 o 
   6  11   7      790.18      698.50     50.56 o 
   7  11   7      627.16      477.69     36.67 o 
 -12  12   7       22.00       16.75     44.97 o 
 -11  12   7       58.41       48.49     42.59 o 
 -10  12   7      528.37      559.87     42.37 o 
  -9  12   7        3.34       18.98     32.54 o 
  -8  12   7       34.75       43.20     32.75 o 
  -7  12   7     1339.98     1441.01     36.51 o 
  -6  12   7      314.18      352.78     33.89 o 
  -5  12   7        1.66        2.87     37.78 o 
  -4  12   7      193.27      227.08     29.56 o 
  -3  12   7     2250.66     2333.49     35.92 o 
  -2  12   7      556.04      553.83     30.82 o 
  -1  12   7      172.20      189.50     28.54 o 
   0  12   7      858.57      876.87     31.16 o 
   1  12   7      109.10      112.78     32.66 o 
   2  12   7     1102.22     1145.67     30.06 o 
   3  12   7       14.30       26.61     28.69 o 
   4  12   7       11.12       23.32     29.76 o 
   5  12   7      207.68      171.06     31.35 o 
   6  12   7       40.58       20.68     36.57 o 
   7  12   7        3.06       28.26     39.53 o 
 -12  13   7        1.46        6.42     45.26 o 
 -11  13   7       76.33       33.18     40.26 o 
 -10  13   7      436.22      414.41     39.64 o 
  -9  13   7      614.08      619.83     37.84 o 
  -8  13   7      411.57      425.83     34.29 o 
  -7  13   7      362.99      390.81     34.73 o 
  -6  13   7      561.34      548.67     35.29 o 
  -5  13   7       18.73       18.31     31.12 o 
  -4  13   7      133.47      176.22     30.57 o 
  -3  13   7       31.19       37.01     31.97 o 
  -2  13   7      405.42      452.60     29.60 o 
  -1  13   7      921.22     1003.18     32.66 o 
   0  13   7      223.51      254.64     31.53 o 
   1  13   7       19.89       16.26     31.59 o 
   2  13   7        3.20        1.92     28.35 o 
   3  13   7       34.10       30.79     29.40 o 
   4  13   7        6.67       -3.18     30.41 o 
   5  13   7        8.19       20.01     32.96 o 
   6  13   7       10.45       -4.49     34.26 o 
 -11  14   7        6.17        8.41     39.55 o 
 -10  14   7       66.30       63.76     40.14 o 
  -9  14   7       13.04        6.41     37.80 o 
  -8  14   7       94.51       94.45     34.54 o 
  -7  14   7     1707.59     1697.91     40.15 o 
  -6  14   7     1628.36     1655.97     45.28 o 
  -5  14   7      270.59      323.15     33.03 o 
  -4  14   7      794.99      849.04     33.89 o 
  -3  14   7     1531.25     1565.60     33.92 o 
  -2  14   7      131.71      163.05     31.78 o 
  -1  14   7       42.73       59.87     28.61 o 
   0  14   7      296.83      313.14     31.05 o 
   1  14   7       61.91       61.62     31.11 o 
   2  14   7      815.27      797.70     33.53 o 
   3  14   7      331.51      347.11     30.20 o 
   4  14   7      111.46       92.21     32.66 o 
   5  14   7      337.36      274.69     35.31 o 
   6  14   7      184.45       93.00     33.12 o 
 -11  15   7       33.50       26.44     43.30 o 
 -10  15   7       20.34        7.55     38.71 o 
  -9  15   7       29.29       48.49     38.30 o 
  -8  15   7      106.52      110.78     37.90 o 
  -7  15   7       74.86       72.58     36.43 o 
  -6  15   7      127.61      136.92     41.54 o 
  -5  15   7      132.09      154.50     33.78 o 
  -4  15   7     1254.25     1304.13     42.25 o 
  -3  15   7      623.56      627.14     33.01 o 
  -2  15   7      124.80      132.19     31.52 o 
  -1  15   7      599.04      603.65     34.09 o 
   0  15   7      991.79     1043.68     32.98 o 
   1  15   7       55.96       75.97     31.82 o 
   2  15   7      198.23      231.68     33.01 o 
   3  15   7      624.77      639.22     32.91 o 
   4  15   7       16.64        4.39     33.12 o 
   5  15   7        6.38        8.73     32.60 o 
   6  15   7      103.72       60.60     36.37 o 
 -11  16   7      259.99      148.48     44.44 o 
 -10  16   7       67.66       50.90     39.18 o 
  -9  16   7       36.60       40.97     37.01 o 
  -8  16   7       65.72       60.22     36.77 o 
  -7  16   7      141.11      124.51     37.80 o 
  -6  16   7      405.93      408.89     36.00 o 
  -5  16   7      624.86      606.51     34.94 o 
  -4  16   7      244.16      216.85     32.17 o 
  -3  16   7       40.16       24.84     32.61 o 
  -2  16   7       82.40       87.78     30.96 o 
  -1  16   7        5.35       -0.66     30.69 o 
   0  16   7       97.95      114.28     32.00 o 
   1  16   7      283.37      297.26     32.67 o 
   2  16   7      675.30      701.92     32.55 o 
   3  16   7     1054.71      993.89     40.42 o 
   4  16   7      872.24      860.32     48.66 o 
   5  16   7      415.26      282.59     36.95 o 
 -10  17   7       22.57       13.91     42.17 o 
  -9  17   7        1.47       -9.65     38.10 o 
  -8  17   7      153.77      119.58     39.34 o 
  -7  17   7      116.31      137.64     43.13 o 
  -6  17   7       97.27      104.34     35.15 o 
  -5  17   7       12.25       10.11     34.62 o 
  -4  17   7      517.89      483.04     35.56 o 
  -3  17   7       29.41       17.64     31.26 o 
  -2  17   7      154.04      161.76     32.22 o 
  -1  17   7        4.55        9.41     32.16 o 
   0  17   7      127.20      137.79     33.19 o 
   1  17   7       45.44       61.69     35.09 o 
   2  17   7       13.45        1.26     33.26 o 
   3  17   7      146.00      121.22     37.90 o 
   4  17   7        2.75       -7.40     37.28 o 
   5  17   7        4.44        8.36     34.59 o 
 -10  18   7       88.85       35.22     47.83 o 
  -9  18   7        2.76        7.45     39.45 o 
  -8  18   7      195.10      188.50     40.20 o 
  -7  18   7       10.69       -0.65     43.50 o 
  -6  18   7       71.08       91.23     38.19 o 
  -5  18   7      849.17      834.38     37.81 o 
  -4  18   7      142.61      144.48     35.75 o 
  -3  18   7       73.78       91.22     33.96 o 
  -2  18   7      206.21      220.26     36.31 o 
  -1  18   7        2.23       13.23     35.15 o 
   0  18   7       27.88       18.66     34.33 o 
   1  18   7      144.86      135.27     34.11 o 
   2  18   7       94.42       64.92     35.37 o 
   3  18   7      197.42      159.92     39.15 o 
   4  18   7      543.46      448.24     40.44 o 
  -9  19   7       73.59       49.15     44.39 o 
  -8  19   7      176.66      130.81     49.20 o 
  -7  19   7      291.46      250.56     40.96 o 
  -6  19   7       63.92       55.44     37.96 o 
  -5  19   7       87.03       74.56     37.16 o 
  -4  19   7       74.98       40.82     36.29 o 
  -3  19   7       69.87       71.59     33.75 o 
  -2  19   7       97.95       82.98     32.84 o 
  -1  19   7        9.96       26.92     35.89 o 
   0  19   7       38.15       36.76     33.14 o 
   1  19   7      123.34       73.00     35.75 o 
   2  19   7      117.73       70.67     39.08 o 
   3  19   7        1.10       16.75     36.55 o 
   4  19   7       12.49        3.35     44.23 o 
  -8  20   7      115.99       48.81     51.06 o 
  -7  20   7       41.26       36.91     40.28 o 
  -6  20   7       73.27       38.98     40.48 o 
  -5  20   7      386.44      355.60     40.11 o 
  -4  20   7      283.32      238.60     36.89 o 
  -3  20   7       63.19       54.23     33.79 o 
  -2  20   7       84.34       95.14     35.77 o 
  -1  20   7      170.92      134.47     35.78 o 
   0  20   7        3.22       40.97     38.96 o 
   1  20   7       28.17       46.69     39.90 o 
   2  20   7      126.75       68.84     37.51 o 
   3  20   7       20.73        5.67     41.02 o 
  -7  21   7      406.45      242.95     46.88 o 
  -6  21   7      555.12      366.35     42.30 o 
  -5  21   7      197.56      115.94     40.11 o 
  -4  21   7        0.21       38.00     41.84 o 
  -3  21   7       28.38        1.12     35.17 o 
  -2  21   7        6.41        0.36     37.43 o 
  -1  21   7        7.43        7.10     38.44 o 
   0  21   7        7.12       22.32     38.78 o 
   1  21   7       17.66       21.39     44.13 o 
   2  21   7        0.68       16.04     42.34 o 
  -6  22   7       33.46       36.44     45.78 o 
  -5  22   7       26.43       17.47     43.18 o 
  -4  22   7       23.23       27.05     40.88 o 
  -3  22   7      144.03      115.11     41.18 o 
  -2  22   7        6.36       21.41     42.04 o 
  -1  22   7       23.28       33.11     37.81 o 
   0  22   7       17.99       24.44     38.06 o 
   1  22   7        5.91       34.31     39.89 o 
  -5  23   7        0.11        2.25     85.45 o 
  -4  23   7       32.76       30.12     41.55 o 
  -3  23   7        2.69       -6.95     43.60 o 
  -2  23   7        2.10      -14.11     44.13 o 
  -1  23   7      168.70      108.14     40.93 o 
 -14   0   8       31.08       43.44     70.42 o 
 -13   0   8       95.74       81.76     67.53 o 
 -12   0   8     1281.64     1130.63    132.10 o 
 -11   0   8     1146.04     1180.14     70.48 o 
 -10   0   8     1086.48     1271.37     59.22 o 
  -9   0   8     1416.06     1527.50     65.21 o 
  -8   0   8     1709.39     1789.25     61.08 o 
  -7   0   8     1915.11     1912.79     76.83 o 
  -6   0   8       29.96       21.71     46.91 o 
  -5   0   8       17.46       29.79     42.24 o 
  -4   0   8      150.88      187.51     40.75 o 
  -3   0   8     3422.37     3434.55     57.28 o 
  -2   0   8     1322.37     1356.11     42.42 o 
  -1   0   8       84.87      105.43     36.36 o 
   0   0   8     1889.13     1900.05     39.72 o 
   1   0   8     1035.08     1074.19     43.98 o 
   2   0   8       66.08       83.99     38.18 o 
   3   0   8        9.57       19.11     37.74 o 
   4   0   8       88.88       90.25     36.06 o 
   5   0   8      147.71      114.80     39.61 o 
   6   0   8      516.96      497.99     43.67 o 
   7   0   8       93.06       18.48     49.02 o 
   8   0   8        3.54      -10.49     98.19 o 
 -14   1   8        0.35       -5.53     53.57 o 
 -13   1   8        0.21        5.97     44.33 o 
 -12   1   8        0.89      -12.84     43.42 o 
 -11   1   8       28.22        9.44     40.19 o 
 -10   1   8       97.02       76.99     38.26 o 
  -9   1   8       14.22       29.63     39.06 o 
  -8   1   8      240.65      277.48     36.92 o 
  -7   1   8     1432.51     1471.11     40.81 o 
  -6   1   8      278.65      305.12     33.54 o 
  -5   1   8       66.85       69.26     29.91 o 
  -4   1   8      879.47      858.22     29.63 o 
  -3   1   8      451.53      444.65     28.66 o 
  -2   1   8        1.20        9.68     26.68 o 
  -1   1   8       22.29       30.06     26.73 o 
   0   1   8      126.13      147.86     24.09 o 
   1   1   8      178.82      192.21     25.02 o 
   2   1   8      619.79      630.31     26.10 o 
   3   1   8       16.03       27.98     27.15 o 
   4   1   8       36.53       32.32     26.70 o 
   5   1   8       59.40       48.04     28.74 o 
   6   1   8        0.46       17.96     30.31 o 
   7   1   8        0.10       10.54     31.98 o 
 -14   2   8        8.97       33.05     54.26 o 
 -13   2   8      162.15      123.12     46.95 o 
 -12   2   8      916.92      905.92     45.28 o 
 -11   2   8     1056.87     1062.73     45.72 o 
 -10   2   8     1080.79     1080.06     43.49 o 
  -9   2   8     1231.69     1304.80     43.81 o 
  -8   2   8     2272.93     2366.04     44.47 o 
  -7   2   8      437.67      467.27     40.83 o 
  -6   2   8      130.15      135.19     32.06 o 
  -5   2   8      952.27      979.31     34.08 o 
  -4   2   8       83.20       81.55     29.52 o 
  -3   2   8     1710.64     1752.49     31.47 o 
  -2   2   8       65.49       75.91     27.75 o 
  -1   2   8       87.29      105.35     25.53 o 
   0   2   8      562.00      586.11     24.88 o 
   1   2   8      755.52      835.04     26.76 o 
   2   2   8       74.23       74.64     24.62 o 
   3   2   8      283.43      322.08     25.78 o 
   4   2   8        0.61       12.34     26.18 o 
   5   2   8      145.45      148.39     28.67 o 
   6   2   8      664.08      645.86     33.83 o 
   7   2   8       13.82       10.29     31.50 o 
 -13   3   8      171.18      142.75     44.59 o 
 -12   3   8      141.74      124.97     42.80 o 
 -11   3   8       17.07       50.46     42.36 o 
 -10   3   8       49.87       52.61     40.61 o 
  -9   3   8       57.23       28.00     38.35 o 
  -8   3   8      832.59      905.89     40.66 o 
  -7   3   8     2706.14     2766.68     53.50 o 
  -6   3   8      650.18      685.56     33.03 o 
  -5   3   8        5.94        3.39     36.23 o 
  -4   3   8     1660.63     1713.99     32.93 o 
  -3   3   8      907.24      904.70     29.73 o 
  -2   3   8      392.39      437.12     26.40 o 
  -1   3   8       17.04       32.80     25.90 o 
   0   3   8       34.19       45.13     24.58 o 
   1   3   8     1657.90     1675.80     29.27 o 
   2   3   8     1800.18     1899.80     30.58 o 
   3   3   8      192.27      220.57     27.00 o 
   4   3   8      139.99      161.21     27.47 o 
   5   3   8      510.75      517.08     31.31 o 
   6   3   8      128.63      120.74     30.60 o 
   7   3   8        0.17       21.01     32.66 o 
 -13   4   8       16.77       25.34     52.77 o 
 -12   4   8      176.32      190.17     44.21 o 
 -11   4   8       65.87       84.47     38.92 o 
 -10   4   8      328.93      307.26     44.32 o 
  -9   4   8      570.05      594.52     41.66 o 
  -8   4   8       85.66       72.65     40.94 o 
  -7   4   8       64.34       59.44     39.70 o 
  -6   4   8       53.41       66.06     34.53 o 
  -5   4   8      573.30      561.19     41.24 o 
  -4   4   8       60.85       59.04     30.57 o 
  -3   4   8      364.23      377.98     30.24 o 
  -2   4   8        6.73       20.62     30.30 o 
  -1   4   8      445.10      501.93     28.58 o 
   0   4   8      223.54      237.30     24.67 o 
   1   4   8       18.54       30.31     26.33 o 
   2   4   8       33.25       42.65     24.20 o 
   3   4   8      168.09      170.65     25.43 o 
   4   4   8       33.55       37.37     27.40 o 
   5   4   8        0.87        1.71     28.36 o 
   6   4   8      106.93      102.31     32.39 o 
   7   4   8        5.53       16.85     35.25 o 
 -13   5   8      667.61      525.39     68.16 o 
 -12   5   8      618.50      590.53     49.61 o 
 -11   5   8       93.25      121.62     46.89 o 
 -10   5   8       29.73       31.98     40.72 o 
  -9   5   8       14.10       27.98     38.08 o 
  -8   5   8      106.11       96.91     37.41 o 
  -7   5   8      573.86      604.06     35.10 o 
  -6   5   8       41.59       53.27     31.52 o 
  -5   5   8      280.28      301.36     38.52 o 
  -4   5   8      406.08      437.01     32.83 o 
  -3   5   8      189.64      190.08     27.45 o 
  -2   5   8     2219.98     2304.02     33.20 o 
  -1   5   8     1242.22     1312.62     31.77 o 
   0   5   8     2018.55     2099.41     37.85 o 
   1   5   8     3178.79     3333.74     47.33 o 
   2   5   8     3554.87     3911.36     89.84 o 
   3   5   8     2662.98     2779.26     50.48 o 
   4   5   8     2304.57     2373.14     52.48 o 
   5   5   8     2401.54     2471.72     74.54 o 
   6   5   8      355.21      392.50     32.71 o 
   7   5   8       28.01       38.81     34.79 o 
 -13   6   8       14.50       34.51     54.29 o 
 -12   6   8       50.86       76.68     45.75 o 
 -11   6   8      289.98      300.27     43.29 o 
 -10   6   8        8.67       -1.15     44.58 o 
  -9   6   8        5.01       49.70     42.31 o 
  -8   6   8     1180.93     1290.20     42.71 o 
  -7   6   8        1.16       23.18     34.33 o 
  -6   6   8      136.05      140.71     31.79 o 
  -5   6   8      334.01      360.89     32.40 o 
  -4   6   8       18.11       21.16     27.87 o 
  -3   6   8      249.56      256.90     30.34 o 
  -2   6   8       84.42       89.91     27.08 o 
  -1   6   8      887.71      932.46     29.41 o 
   0   6   8        7.39      -20.36     28.46 o 
   1   6   8      476.14      500.72     31.47 o 
   2   6   8       70.08       62.89     34.70 o 
   3   6   8        1.21       11.90     26.48 o 
   4   6   8      320.53      310.36     28.23 o 
   5   6   8       78.87       69.35     31.10 o 
   6   6   8      206.92      157.02     33.85 o 
   7   6   8        0.11       -8.08     35.29 o 
 -13   7   8      308.23      257.65     54.04 o 
 -12   7   8       94.62       81.73     47.89 o 
 -11   7   8        5.28       -8.90     47.53 o 
 -10   7   8        9.15       12.37     40.70 o 
  -9   7   8        2.72       -4.43     39.49 o 
  -8   7   8      115.53      142.26     37.72 o 
  -7   7   8      752.66      769.65     35.97 o 
  -6   7   8      162.87      179.20     30.45 o 
  -5   7   8      247.06      264.31     33.98 o 
  -4   7   8     1470.76     1534.08     33.37 o 
  -3   7   8        4.87       20.98     27.77 o 
  -2   7   8      483.36      489.28     28.96 o 
  -1   7   8      614.53      660.78     28.90 o 
   0   7   8      827.54      896.56     32.01 o 
   1   7   8      732.96      794.70     27.48 o 
   2   7   8     2293.38     2410.66     79.02 o 
   3   7   8     1532.09     1581.10     37.26 o 
   4   7   8      674.11      708.20     31.24 o 
   5   7   8      877.25      773.88     32.85 o 
   6   7   8       39.12       38.81     33.03 o 
   7   7   8        3.08      -11.75     34.12 o 
 -13   8   8       17.36        7.50     52.96 o 
 -12   8   8      559.75      400.92     53.31 o 
 -11   8   8      854.10      842.91     46.77 o 
 -10   8   8      488.75      477.59     43.12 o 
  -9   8   8     1581.51     1616.43     44.83 o 
  -8   8   8     1789.05     1977.61     37.23 o 
  -7   8   8       79.32       91.12     34.17 o 
  -6   8   8        2.88      -10.88     31.70 o 
  -5   8   8      640.01      684.09     30.82 o 
  -4   8   8      260.12      274.17     32.61 o 
  -3   8   8      663.19      712.97     30.84 o 
  -2   8   8      247.07      292.04     29.29 o 
  -1   8   8      106.64      109.63     26.52 o 
   0   8   8      345.16      345.16     33.57 o 
   1   8   8      246.92      280.60     27.62 o 
   2   8   8      240.45      253.02     27.53 o 
   3   8   8       24.30       33.45     31.14 o 
   4   8   8       22.18       22.80     28.51 o 
   5   8   8       51.05       67.55     30.13 o 
   6   8   8      292.82      255.99     33.29 o 
   7   8   8      117.43       79.02     35.20 o 
 -13   9   8       17.27       22.67     50.01 o 
 -12   9   8       80.56       45.72     49.64 o 
 -11   9   8       67.80      108.11     46.50 o 
 -10   9   8       10.82       23.75     39.08 o 
  -9   9   8      467.82      471.02     37.31 o 
  -8   9   8      542.51      579.76     35.67 o 
  -7   9   8      335.58      371.67     33.26 o 
  -6   9   8     1824.78     1937.89     40.37 o 
  -5   9   8      910.19      947.07     35.68 o 
  -4   9   8      746.97      796.85     34.55 o 
  -3   9   8     1104.73     1072.66     33.54 o 
  -2   9   8      349.35      355.78     32.25 o 
  -1   9   8      219.81      246.26     30.63 o 
   0   9   8        0.50        8.65     27.75 o 
   1   9   8        3.39        2.30     26.17 o 
   2   9   8       55.98       66.25     27.49 o 
   3   9   8      297.11      284.84     29.10 o 
   4   9   8       84.87       92.43     33.93 o 
   5   9   8      170.62      156.56     31.56 o 
   6   9   8       10.75       -7.60     34.03 o 
   7   9   8        7.84        3.44     42.81 o 
 -12  10   8      432.53      353.14     55.02 o 
 -11  10   8      974.26      897.52     51.35 o 
 -10  10   8     1081.48     1091.09     43.93 o 
  -9  10   8     1358.98     1458.78     42.66 o 
  -8  10   8     1638.87     1721.07     38.80 o 
  -7  10   8      530.98      549.33     33.11 o 
  -6  10   8       70.57       87.06     34.23 o 
  -5  10   8       74.05       99.96     32.33 o 
  -4  10   8        1.68        5.51     31.09 o 
  -3  10   8      355.50      403.00     30.55 o 
  -2  10   8     1036.51     1117.60     30.79 o 
  -1  10   8      698.88      713.46     32.39 o 
   0  10   8      307.91      333.40     30.41 o 
   1  10   8      274.14      322.96     29.67 o 
   2  10   8        1.72       18.32     28.22 o 
   3  10   8      105.08      121.64     29.65 o 
   4  10   8        1.06        5.95     30.73 o 
   5  10   8       44.87       53.72     33.95 o 
   6  10   8      182.94      134.83     33.46 o 
 -12  11   8       30.03        8.57     50.28 o 
 -11  11   8       91.94       94.60     42.95 o 
 -10  11   8       12.01       16.72     39.78 o 
  -9  11   8      315.43      307.62     36.38 o 
  -8  11   8        2.45       13.62     33.69 o 
  -7  11   8      113.22      126.01     34.59 o 
  -6  11   8        4.52       -4.02     36.46 o 
  -5  11   8        2.21       22.26     31.67 o 
  -4  11   8       62.28       76.95     29.88 o 
  -3  11   8        0.93      -13.28     29.73 o 
  -2  11   8     1147.76     1139.09     31.46 o 
  -1  11   8      103.35      122.83     29.88 o 
   0  11   8      411.76      441.78     31.53 o 
   1  11   8      118.28      117.68     31.65 o 
   2  11   8       55.14       85.37     28.45 o 
   3  11   8       43.83       40.90     29.40 o 
   4  11   8      153.29      152.66     32.41 o 
   5  11   8      224.88      130.19     39.01 o 
   6  11   8        9.80       -1.23     35.56 o 
 -12  12   8      268.41      120.15     50.78 o 
 -11  12   8      292.61      245.38     46.23 o 
 -10  12   8      271.67      268.44     39.52 o 
  -9  12   8      444.12      476.13     38.72 o 
  -8  12   8      697.62      776.49     37.65 o 
  -7  12   8      357.92      370.97     35.88 o 
  -6  12   8       47.84       51.92     37.31 o 
  -5  12   8       32.90       39.13     31.64 o 
  -4  12   8      397.09      423.51     33.97 o 
  -3  12   8      564.84      628.21     29.40 o 
  -2  12   8      473.10      492.54     30.42 o 
  -1  12   8      447.14      469.19     32.05 o 
   0  12   8      265.26      298.70     31.95 o 
   1  12   8      366.27      396.53     33.37 o 
   2  12   8      189.09      160.97     29.83 o 
   3  12   8        9.90       -9.67     28.89 o 
   4  12   8       65.77       42.94     31.10 o 
   5  12   8       78.36       70.82     35.13 o 
   6  12   8      143.28      113.49     38.10 o 
 -12  13   8        2.82        2.82     73.45 o 
 -11  13   8      102.60       94.34     44.88 o 
 -10  13   8       20.70       26.06     40.72 o 
  -9  13   8        0.96       -2.79     36.75 o 
  -8  13   8      336.41      361.31     38.39 o 
  -7  13   8      799.34      883.17     39.11 o 
  -6  13   8      581.24      615.22     34.19 o 
  -5  13   8      364.59      390.58     32.69 o 
  -4  13   8      177.56      236.90     33.80 o 
  -3  13   8       73.03       80.57     33.10 o 
  -2  13   8       97.03      126.35     33.39 o 
  -1  13   8       10.87       87.37     32.42 o 
   0  13   8       79.34       78.98     33.22 o 
   1  13   8      223.02      222.20     30.85 o 
   2  13   8      432.66      434.41     33.21 o 
   3  13   8       42.95       37.60     32.07 o 
   4  13   8       65.63       51.85     32.77 o 
   5  13   8      202.86      113.50     38.19 o 
 -11  14   8        1.01        9.31     43.68 o 
 -10  14   8      115.31       81.40     39.78 o 
  -9  14   8      184.39      169.17     38.74 o 
  -8  14   8       57.39       69.84     36.56 o 
  -7  14   8      148.07      150.15     42.81 o 
  -6  14   8      157.40      164.44     35.79 o 
  -5  14   8        4.31       16.16     32.62 o 
  -4  14   8      202.34      203.97     34.83 o 
  -3  14   8      271.96      273.02     33.22 o 
  -2  14   8      111.42      108.37     32.68 o 
  -1  14   8      271.86      285.18     32.48 o 
   0  14   8       53.75       63.45     32.95 o 
   1  14   8        2.61       17.69     32.77 o 
   2  14   8      141.30      135.07     32.76 o 
   3  14   8        0.00        3.01     31.91 o 
   4  14   8      210.92      168.97     33.31 o 
   5  14   8       89.22       50.70     35.25 o 
 -11  15   8       85.26       61.65     46.91 o 
 -10  15   8        0.00       -2.79     43.81 o 
  -9  15   8       12.49       20.98     39.90 o 
  -8  15   8      105.70      114.12     41.28 o 
  -7  15   8      362.80      344.31     43.40 o 
  -6  15   8       12.07       25.28     38.08 o 
  -5  15   8      112.64      116.55     36.53 o 
  -4  15   8       61.78       51.76     34.55 o 
  -3  15   8       15.93       38.08     30.17 o 
  -2  15   8        0.21       -6.01     31.55 o 
  -1  15   8      319.35      340.97     34.55 o 
   0  15   8      818.29      886.50     35.66 o 
   1  15   8      828.23      801.26     38.50 o 
   2  15   8      993.66      986.05     36.14 o 
   3  15   8      331.12      278.47     36.70 o 
   4  15   8      309.67      273.68     36.78 o 
   5  15   8      458.54      268.97     38.67 o 
 -10  16   8       62.13       29.86     43.05 o 
  -9  16   8       12.10       11.05     40.51 o 
  -8  16   8      158.93      138.98     40.65 o 
  -7  16   8       15.70       -1.05     38.26 o 
  -6  16   8        0.82       -3.70     35.57 o 
  -5  16   8       19.23       32.11     36.48 o 
  -4  16   8       27.61       27.67     36.54 o 
  -3  16   8        0.01       -1.06     32.32 o 
  -2  16   8      184.67      194.87     35.04 o 
  -1  16   8      657.05      657.32     35.29 o 
   0  16   8        0.38        6.21     34.01 o 
   1  16   8       45.70       59.42     35.81 o 
   2  16   8       34.62       60.22     36.27 o 
   3  16   8        0.43       15.87     37.75 o 
   4  16   8       42.12       33.45     39.03 o 
 -10  17   8       55.00       42.54     46.68 o 
  -9  17   8        4.21       -3.30     45.20 o 
  -8  17   8        2.03        0.93     47.75 o 
  -7  17   8       12.59       37.60     41.39 o 
  -6  17   8       80.12       82.91     38.93 o 
  -5  17   8       98.25      107.32     36.46 o 
  -4  17   8       64.37       43.66     37.11 o 
  -3  17   8        2.98       16.36     33.95 o 
  -2  17   8      201.03      171.68     32.83 o 
  -1  17   8      561.09      544.50     35.87 o 
   0  17   8     1024.44     1007.22     38.25 o 
   1  17   8     1115.73     1075.56     42.03 o 
   2  17   8      529.85      511.00     36.22 o 
   3  17   8      656.20      554.50     38.04 o 
   4  17   8      635.80      534.53     45.94 o 
  -9  18   8      160.64       71.07     47.01 o 
  -8  18   8      508.33      357.21     50.36 o 
  -7  18   8      142.73      123.25     38.14 o 
  -6  18   8       99.83       84.69     38.75 o 
  -5  18   8      156.31      117.24     36.48 o 
  -4  18   8       37.04       60.21     35.48 o 
  -3  18   8      132.68      127.39     34.63 o 
  -2  18   8        1.11       21.39     35.85 o 
  -1  18   8       14.19       22.97     35.23 o 
   0  18   8        0.45       28.35     38.04 o 
   1  18   8       27.87       12.87     35.57 o 
   2  18   8        4.17       26.03     37.43 o 
   3  18   8        9.94       38.07     41.10 o 
  -8  19   8       32.43       36.14     44.23 o 
  -7  19   8      103.13       64.16     42.02 o 
  -6  19   8      680.26      558.33     41.75 o 
  -5  19   8      756.17      684.92     42.43 o 
  -4  19   8      234.79      188.08     36.12 o 
  -3  19   8      139.84      135.99     37.85 o 
  -2  19   8       92.88       93.89     34.62 o 
  -1  19   8        3.91       19.90     37.77 o 
   0  19   8        6.40       10.51     35.29 o 
   1  19   8       24.19       18.40     39.40 o 
   2  19   8        3.59       29.02     39.37 o 
  -8  20   8      385.77      301.68    128.54 o 
  -7  20   8      315.23      278.01     42.87 o 
  -6  20   8      127.39       91.47     43.57 o 
  -5  20   8       14.69      -10.84     39.07 o 
  -4  20   8        3.56       -3.98     36.94 o 
  -3  20   8       48.40       57.01     37.02 o 
  -2  20   8      221.03      140.18     40.54 o 
  -1  20   8      111.13      145.45     39.07 o 
   0  20   8       56.88       50.47     38.87 o 
   1  20   8        0.60        4.30     40.59 o 
  -6  21   8      163.19      113.33     43.13 o 
  -5  21   8      224.41      150.00     42.48 o 
  -4  21   8       13.31        9.98     41.99 o 
  -3  21   8       26.49       20.39     41.04 o 
  -2  21   8      259.26      157.16     43.43 o 
  -1  21   8       37.37       37.44     39.85 o 
   0  21   8        4.59        8.83     40.96 o 
  -5  22   8       71.12       30.20     78.87 o 
  -4  22   8       41.98       15.83     46.17 o 
  -3  22   8       53.79       47.03     42.90 o 
  -2  22   8      246.69      143.39     43.08 o 
  -1  22   8      376.49      110.18    100.44 o 
 -13   1   9      172.35      127.50     50.79 o 
 -12   1   9      607.47      560.17     44.66 o 
 -11   1   9      147.20      123.80     42.39 o 
 -10   1   9      396.62      443.26     42.06 o 
  -9   1   9     1058.67     1171.13     46.69 o 
  -8   1   9      543.06      561.72     40.26 o 
  -7   1   9      144.30      153.90     41.29 o 
  -6   1   9     1383.15     1428.79     36.55 o 
  -5   1   9     1431.62     1473.96     32.29 o 
  -4   1   9     4136.93     4358.16     74.05 o 
  -3   1   9     3172.67     3285.09     58.61 o 
  -2   1   9      691.70      737.67     29.51 o 
  -1   1   9     1682.87     1723.49     30.72 o 
   0   1   9     1700.06     1725.37     28.90 o 
   1   1   9      397.01      467.53     27.09 o 
   2   1   9       24.90       18.75     26.91 o 
   3   1   9       42.50       43.64     27.42 o 
   4   1   9       68.76       54.35     29.09 o 
   5   1   9      104.35      113.34     30.46 o 
   6   1   9       40.54       45.88     34.46 o 
 -13   2   9      366.97      314.01     49.06 o 
 -12   2   9        8.65        2.79     44.47 o 
 -11   2   9       35.46       41.23     39.52 o 
 -10   2   9        3.22       18.36     39.80 o 
  -9   2   9      185.43      200.65     40.05 o 
  -8   2   9      347.01      373.31     41.73 o 
  -7   2   9       27.37       16.84     36.17 o 
  -6   2   9      145.47      167.27     36.62 o 
  -5   2   9     1306.27     1416.12     32.47 o 
  -4   2   9      129.34      142.01     27.58 o 
  -3   2   9      626.06      665.68     29.52 o 
  -2   2   9      936.52      934.09     27.12 o 
  -1   2   9      286.87      293.06     29.31 o 
   0   2   9      332.43      322.12     28.39 o 
   1   2   9      366.88      412.24     26.93 o 
   2   2   9       15.32       11.80     25.41 o 
   3   2   9       55.25       60.94     29.37 o 
   4   2   9      285.51      295.14     29.42 o 
   5   2   9       51.03       47.43     32.25 o 
   6   2   9        2.52       17.62     33.77 o 
 -13   3   9      160.92      142.78     45.63 o 
 -12   3   9      513.41      442.93     53.12 o 
 -11   3   9      680.95      696.35     44.44 o 
 -10   3   9      431.83      503.44     40.18 o 
  -9   3   9      742.08      757.08     41.52 o 
  -8   3   9      607.40      611.18     39.96 o 
  -7   3   9       86.60       96.68     38.16 o 
  -6   3   9      168.11      170.89     41.84 o 
  -5   3   9       30.91       45.97     29.84 o 
  -4   3   9      393.13      423.09     29.20 o 
  -3   3   9      258.47      281.80     29.10 o 
  -2   3   9      117.31      116.74     28.24 o 
  -1   3   9       76.59      105.54     26.15 o 
   0   3   9        7.17        3.93     28.28 o 
   1   3   9        6.05       30.39     26.91 o 
   2   3   9      182.80      204.63     25.87 o 
   3   3   9       25.24       24.43     27.83 o 
   4   3   9        8.58       27.97     29.57 o 
   5   3   9      419.95      448.63     32.30 o 
   6   3   9      261.76      161.01     34.18 o 
 -13   4   9      526.94      360.82     54.21 o 
 -12   4   9      110.21       95.90     47.12 o 
 -11   4   9       14.55       13.57     47.29 o 
 -10   4   9       73.48       81.94     42.66 o 
  -9   4   9       50.25       43.94     39.32 o 
  -8   4   9      323.76      337.65     39.90 o 
  -7   4   9      812.43      821.36     38.67 o 
  -6   4   9        5.00       21.56     39.69 o 
  -5   4   9       72.83       92.42     29.22 o 
  -4   4   9      152.48      166.78     29.45 o 
  -3   4   9      935.37      927.06     29.13 o 
  -2   4   9     1074.31     1132.65     30.13 o 
  -1   4   9      801.17      895.74     28.72 o 
   0   4   9     1658.04     1701.25     39.68 o 
   1   4   9     2381.97     2567.68     60.09 o 
   2   4   9     1201.56     1300.94     28.79 o 
   3   4   9       88.56       70.32     27.32 o 
   4   4   9      485.54      508.17     31.10 o 
   5   4   9      520.54      445.46     31.59 o 
   6   4   9       53.15       48.92     34.69 o 
 -13   5   9        3.46        9.58     54.71 o 
 -12   5   9        1.53       12.32     45.55 o 
 -11   5   9       98.35       94.48     42.41 o 
 -10   5   9       98.36       96.13     45.22 o 
  -9   5   9       82.89      107.16     43.82 o 
  -8   5   9       39.31       37.17     37.79 o 
  -7   5   9      117.06      124.50     36.88 o 
  -6   5   9       59.85       68.49     40.53 o 
  -5   5   9       75.25       70.80     31.63 o 
  -4   5   9       12.71       29.18     32.96 o 
  -3   5   9        2.72       13.28     31.04 o 
  -2   5   9       10.73       21.95     30.17 o 
  -1   5   9        9.39       10.52     25.73 o 
   0   5   9      158.67      204.38     30.23 o 
   1   5   9       93.58       75.34     28.47 o 
   2   5   9        6.03       18.77     26.46 o 
   3   5   9       28.91       34.94     27.61 o 
   4   5   9        3.88       13.32     29.61 o 
   5   5   9       36.12       47.66     31.35 o 
   6   5   9      100.77       46.38     36.68 o 
 -13   6   9      212.31      127.44     53.53 o 
 -12   6   9      264.21      217.28     49.91 o 
 -11   6   9       53.16       38.25     45.03 o 
 -10   6   9      176.77      170.28     43.10 o 
  -9   6   9      247.31      233.88     41.66 o 
  -8   6   9      605.66      631.84     42.52 o 
  -7   6   9     1137.44     1166.77     38.24 o 
  -6   6   9        4.61       -4.41     33.81 o 
  -5   6   9       42.15       42.99     34.70 o 
  -4   6   9      185.00      183.22     32.38 o 
  -3   6   9      775.68      785.29     32.48 o 
  -2   6   9      784.57      868.90     33.78 o 
  -1   6   9     1152.42     1226.57     34.84 o 
   0   6   9     2057.45     2090.49     41.15 o 
   1   6   9     3637.75     3806.99     64.51 o 
   2   6   9     1572.63     1625.34     42.00 o 
   3   6   9      265.15      257.90     29.86 o 
   4   6   9      765.17      743.77     31.78 o 
   5   6   9      318.84      271.98     33.12 o 
   6   6   9        3.00       37.93     37.71 o 
 -13   7   9      174.57      102.31     50.90 o 
 -12   7   9      372.94      244.75     49.99 o 
 -11   7   9      287.15      258.08     47.01 o 
 -10   7   9      208.89      206.39     45.12 o 
  -9   7   9      778.23      818.18     49.93 o 
  -8   7   9      440.56      484.67     41.58 o 
  -7   7   9        0.05        4.66     34.34 o 
  -6   7   9      450.64      490.21     40.09 o 
  -5   7   9      517.83      535.31     32.02 o 
  -4   7   9      247.47      260.83     33.26 o 
  -3   7   9      332.72      367.44     31.10 o 
  -2   7   9        6.64       31.69     29.73 o 
  -1   7   9       15.64       16.60     30.12 o 
   0   7   9       19.71       17.44     39.97 o 
   1   7   9       13.27       34.35     33.16 o 
   2   7   9      518.89      546.14     29.32 o 
   3   7   9       48.06       38.56     28.68 o 
   4   7   9       22.03       10.60     30.95 o 
   5   7   9      180.04      148.02     32.73 o 
   6   7   9      136.13      120.33     35.18 o 
 -13   8   9       42.61       18.45     73.07 o 
 -12   8   9       13.69       24.04     49.79 o 
 -11   8   9        2.34       -3.71     46.31 o 
 -10   8   9       59.75       64.88     50.77 o 
  -9   8   9      210.03      223.99     42.33 o 
  -8   8   9      282.79      294.36     40.18 o 
  -7   8   9      628.94      660.75     35.84 o 
  -6   8   9      586.91      678.56     40.64 o 
  -5   8   9      392.35      411.14     35.04 o 
  -4   8   9       18.97       15.11     32.12 o 
  -3   8   9      218.71      216.51     31.72 o 
  -2   8   9       27.70       40.15     31.02 o 
  -1   8   9       42.09       67.54     27.73 o 
   0   8   9      384.63      409.72     33.94 o 
   1   8   9      206.66      156.41     32.02 o 
   2   8   9      113.99      112.02     32.75 o 
   3   8   9      272.93      270.54     31.33 o 
   4   8   9      174.68      167.39     32.82 o 
   5   8   9        1.59      -11.07     33.31 o 
   6   8   9       11.01        6.00     36.29 o 
 -12   9   9      702.25      511.59     67.25 o 
 -11   9   9      664.09      561.20     55.61 o 
 -10   9   9      317.97      355.07     48.54 o 
  -9   9   9      706.40      818.53     43.34 o 
  -8   9   9      537.93      544.99     36.82 o 
  -7   9   9       57.98       66.45     35.99 o 
  -6   9   9       34.77       36.23     33.86 o 
  -5   9   9        2.88       16.52     32.70 o 
  -4   9   9     1010.64     1089.92     36.23 o 
  -3   9   9     2070.46     2153.15     36.18 o 
  -2   9   9      481.16      523.31     33.44 o 
  -1   9   9      260.98      267.15     31.18 o 
   0   9   9      623.82      705.03     33.01 o 
   1   9   9        4.79       44.49     32.14 o 
   2   9   9      203.18      210.03     34.08 o 
   3   9   9       54.93       60.26     35.17 o 
   4   9   9       60.44       59.77     31.93 o 
   5   9   9       92.39       63.74     34.21 o 
   6   9   9       44.36      -16.15     69.60 o 
 -12  10   9        0.24        1.32     52.60 o 
 -11  10   9        0.69        5.47     50.01 o 
 -10  10   9      343.42      311.97     42.77 o 
  -9  10   9      152.69      161.43     38.29 o 
  -8  10   9       85.77       86.23     35.33 o 
  -7  10   9       30.88       54.22     40.15 o 
  -6  10   9      271.56      315.89     35.57 o 
  -5  10   9       98.84       85.92     31.86 o 
  -4  10   9       60.75       63.32     31.32 o 
  -3  10   9       17.63       18.69     30.71 o 
  -2  10   9       49.05       45.33     31.50 o 
  -1  10   9       16.37       32.84     30.39 o 
   0  10   9        3.31       18.04     31.74 o 
   1  10   9      115.12       99.87     33.45 o 
   2  10   9       28.88       39.88     29.51 o 
   3  10   9      143.39      116.19     35.89 o 
   4  10   9       10.89       14.13     32.19 o 
   5  10   9        0.02       14.44     35.01 o 
 -12  11   9      300.02      157.56     53.90 o 
 -11  11   9      253.35      200.00     48.42 o 
 -10  11   9       16.92       12.36     44.33 o 
  -9  11   9      147.61      136.23     40.06 o 
  -8  11   9       42.57       40.19     36.40 o 
  -7  11   9      254.17      278.47     43.54 o 
  -6  11   9      356.90      360.77     38.19 o 
  -5  11   9     1034.19     1060.98     36.57 o 
  -4  11   9     1940.04     2031.95     38.39 o 
  -3  11   9     1662.43     1837.40     48.97 o 
  -2  11   9     1650.59     1801.93     33.98 o 
  -1  11   9     1529.79     1664.82     42.17 o 
   0  11   9     1510.55     1560.97     35.88 o 
   1  11   9      303.45      330.24     36.71 o 
   2  11   9       14.83       23.32     27.86 o 
   3  11   9      125.51      104.24     32.45 o 
   4  11   9       10.49       15.26     37.36 o 
   5  11   9       53.43       23.28     34.95 o 
 -11  12   9        0.14       17.30     48.55 o 
 -10  12   9       68.03       85.09     42.37 o 
  -9  12   9        0.10       17.97     38.02 o 
  -8  12   9      130.66      143.67     41.70 o 
  -7  12   9        1.47        8.19     45.56 o 
  -6  12   9       92.88       87.60     36.73 o 
  -5  12   9       67.81       78.13     35.42 o 
  -4  12   9      135.49      137.44     33.04 o 
  -3  12   9      590.75      575.76     34.36 o 
  -2  12   9      654.24      652.66     31.63 o 
  -1  12   9        7.43        3.62     30.35 o 
   0  12   9      167.19      169.74     33.20 o 
   1  12   9      601.50      597.78     33.32 o 
   2  12   9       35.92       19.91     37.10 o 
   3  12   9       10.85       11.54     31.89 o 
   4  12   9       59.52        7.32     43.73 o 
   5  12   9        5.79        4.45     38.75 o 
 -11  13   9      320.56      244.68     48.31 o 
 -10  13   9      202.50      170.42     44.82 o 
  -9  13   9       26.83       37.83     40.74 o 
  -8  13   9      173.10      178.87     39.62 o 
  -7  13   9       36.04       37.49     37.66 o 
  -6  13   9       18.76       -1.65     38.23 o 
  -5  13   9      160.10      151.44     35.19 o 
  -4  13   9      376.92      357.00     35.21 o 
  -3  13   9       69.06       53.96     31.95 o 
  -2  13   9      358.10      426.61     33.37 o 
  -1  13   9      551.94      536.03     32.33 o 
   0  13   9       75.82       63.99     31.60 o 
   1  13   9      147.82      140.74     32.85 o 
   2  13   9        5.49       11.27     36.34 o 
   3  13   9      116.87       91.53     34.72 o 
   4  13   9      111.52      100.42     35.09 o 
 -11  14   9       18.00       15.25     49.73 o 
 -10  14   9        1.75      -13.27     43.05 o 
  -9  14   9       28.64       45.77     43.13 o 
  -8  14   9      112.87      124.31     45.39 o 
  -7  14   9        2.64        9.88     37.26 o 
  -6  14   9       45.84       59.54     37.33 o 
  -5  14   9      199.58      177.23     34.37 o 
  -4  14   9      167.47      158.00     38.09 o 
  -3  14   9      100.36      103.23     35.05 o 
  -2  14   9      669.34      692.99     38.15 o 
  -1  14   9      208.41      196.51     34.19 o 
   0  14   9      262.43      273.69     34.31 o 
   1  14   9     1197.80     1155.78     52.82 o 
   2  14   9      314.80      322.73     36.22 o 
   3  14   9       69.04       53.75     40.08 o 
   4  14   9      240.48      157.75     39.62 o 
 -10  15   9      167.13      117.86     48.74 o 
  -9  15   9        1.19        4.80     46.16 o 
  -8  15   9       40.54       25.95     49.25 o 
  -7  15   9      129.16      127.40     41.30 o 
  -6  15   9        2.42       11.01     37.39 o 
  -5  15   9       50.91       39.26     36.60 o 
  -4  15   9       66.65       51.47     34.06 o 
  -3  15   9      167.04      186.55     37.83 o 
  -2  15   9       62.46       82.06     32.98 o 
  -1  15   9        5.53       -6.58     37.47 o 
   0  15   9      176.97      191.88     37.83 o 
   1  15   9        0.32        0.14     38.90 o 
   2  15   9       22.32       27.27     38.01 o 
   3  15   9      129.47       49.93     39.55 o 
 -10  16   9       14.33       11.93     49.38 o 
  -9  16   9        5.93       20.19     51.73 o 
  -8  16   9       29.47       29.14     40.91 o 
  -7  16   9       54.99       48.92     40.85 o 
  -6  16   9        2.23        9.13     39.12 o 
  -5  16   9        4.45       16.60     36.57 o 
  -4  16   9        5.65       32.39     35.49 o 
  -3  16   9       15.59        3.40     34.60 o 
  -2  16   9      182.46      182.00     38.93 o 
  -1  16   9      892.92      882.81     36.93 o 
   0  16   9      841.91      835.45     57.37 o 
   1  16   9      816.59      665.67     38.18 o 
   2  16   9      551.48      499.86     43.12 o 
   3  16   9      180.99      118.61     38.68 o 
  -9  17   9      172.17      134.73     57.71 o 
  -8  17   9      155.92       80.10     44.33 o 
  -7  17   9        2.33       15.42     40.44 o 
  -6  17   9       10.01       -8.13     38.94 o 
  -5  17   9      168.40      176.60     42.13 o 
  -4  17   9       44.41       10.85     36.78 o 
  -3  17   9      222.97      212.52     37.33 o 
  -2  17   9       46.88       35.70     35.81 o 
  -1  17   9       22.11       37.42     40.11 o 
   0  17   9      149.22      128.15     39.26 o 
   1  17   9        8.48       18.65     41.18 o 
   2  17   9       65.31       66.92     41.65 o 
  -8  18   9       40.89        2.41     44.00 o 
  -7  18   9      112.30       53.66     44.18 o 
  -6  18   9      222.26      136.57     39.62 o 
  -5  18   9       23.39       15.04     38.54 o 
  -4  18   9       15.80       16.09     36.39 o 
  -3  18   9       37.02       29.03     37.91 o 
  -2  18   9       10.21        3.24     35.40 o 
  -1  18   9      251.12      231.26     40.73 o 
   0  18   9      276.65      248.02     39.81 o 
   1  18   9      162.37      138.83     40.14 o 
   2  18   9      239.33      163.16     90.88 o 
  -8  19   9      111.63       40.85     85.82 o 
  -7  19   9        1.74       -8.12     43.89 o 
  -6  19   9        0.35       -0.63     43.42 o 
  -5  19   9        5.09        9.92     41.30 o 
  -4  19   9        9.84       44.73     40.16 o 
  -3  19   9      163.44      115.99     39.71 o 
  -2  19   9       41.63       27.23     43.31 o 
  -1  19   9        3.79       12.11     40.76 o 
   0  19   9      110.91       81.80     41.64 o 
   1  19   9        5.70       10.46     48.97 o 
  -6  20   9      301.49      233.86     44.59 o 
  -5  20   9      190.07      123.76     44.79 o 
  -4  20   9        0.37       18.48     39.23 o 
  -3  20   9      163.19       94.98     41.47 o 
  -2  20   9      151.14      100.35     41.08 o 
  -1  20   9        2.06       23.31     41.97 o 
  -4  21   9      167.11       99.53     48.75 o 
  -3  21   9      240.58      116.69     47.13 o 
 -13   0  10      164.26       83.95     80.11 o 
 -12   0  10      133.94       83.64     66.99 o 
 -11   0  10       32.27       30.17     68.87 o 
 -10   0  10        5.21       -3.35     63.05 o 
  -9   0  10       12.07       33.73     61.06 o 
  -8   0  10     1087.14     1094.83     65.58 o 
  -7   0  10     2778.25     3018.89     80.21 o 
  -6   0  10      474.80      562.85     45.83 o 
  -5   0  10     1114.21     1207.51     46.70 o 
  -4   0  10     6913.48     7341.27    142.75 o 
  -3   0  10     4633.32     5071.66     67.72 o 
  -2   0  10     1340.40     1394.20     46.47 o 
  -1   0  10     3120.78     3249.21     50.37 o 
   0   0  10     1531.62     1660.82     52.94 o 
   1   0  10       17.07        8.62     39.18 o 
   2   0  10       14.96       38.48     39.90 o 
   3   0  10       95.34       65.01     39.84 o 
   4   0  10       99.74       72.13     47.76 o 
   5   0  10       42.57       61.82     51.17 o 
 -13   1  10       63.87       64.43     49.70 o 
 -12   1  10        4.21        1.01     46.36 o 
 -11   1  10        7.12       18.42     43.02 o 
 -10   1  10       45.80       32.04     43.36 o 
  -9   1  10        0.49        6.44     41.91 o 
  -8   1  10       21.22       60.12     40.47 o 
  -7   1  10      106.28      124.82     46.03 o 
  -6   1  10      142.85      169.72     32.95 o 
  -5   1  10        2.87       23.43     30.29 o 
  -4   1  10        0.43       19.95     29.72 o 
  -3   1  10      681.87      710.60     30.58 o 
  -2   1  10      376.98      365.68     29.74 o 
  -1   1  10       29.41       47.52     27.56 o 
   0   1  10      584.58      675.33     34.87 o 
   1   1  10      326.14      350.26     28.83 o 
   2   1  10       12.64       10.35     27.54 o 
   3   1  10       84.94       91.37     32.22 o 
   4   1  10       94.68       80.89     31.83 o 
   5   1  10       10.11       24.15     36.36 o 
 -13   2  10      228.88      128.11     53.45 o 
 -12   2  10      213.08      191.85     46.22 o 
 -11   2  10        8.00        0.67     43.55 o 
 -10   2  10      127.12      131.76     46.79 o 
  -9   2  10       78.79      101.16     44.88 o 
  -8   2  10      220.63      228.99     44.22 o 
  -7   2  10      254.33      286.37     46.15 o 
  -6   2  10      130.97      150.69     32.68 o 
  -5   2  10      705.42      756.90     31.05 o 
  -4   2  10     2875.70     3068.74     44.87 o 
  -3   2  10     2131.94     2210.41     33.72 o 
  -2   2  10      517.13      530.34     29.76 o 
  -1   2  10      874.52      944.51     30.69 o 
   0   2  10      421.57      458.08     34.34 o 
   1   2  10       76.64       96.90     28.80 o 
   2   2  10       84.97       92.03     30.22 o 
   3   2  10        7.61        6.11     30.16 o 
   4   2  10       38.00       35.98     32.45 o 
   5   2  10       52.14       17.51     32.73 o 
 -13   3  10       81.88       54.53     47.92 o 
 -12   3  10        0.18       -9.66     46.13 o 
 -11   3  10        1.53        6.14     46.34 o 
 -10   3  10       93.22       84.43     46.92 o 
  -9   3  10       18.18       34.54     46.82 o 
  -8   3  10      275.85      311.59     42.58 o 
  -7   3  10       68.62       64.17     46.41 o 
  -6   3  10       15.16       16.68     32.94 o 
  -5   3  10      583.92      621.17     33.02 o 
  -4   3  10        1.18        8.48     30.13 o 
  -3   3  10     1378.58     1412.93     32.62 o 
  -2   3  10      552.84      595.99     29.19 o 
  -1   3  10      205.69      214.28     30.42 o 
   0   3  10     1549.02     1734.80     40.81 o 
   1   3  10      907.75      947.73     32.18 o 
   2   3  10        2.24        2.26     31.56 o 
   3   3  10       78.83       85.71     29.67 o 
   4   3  10      118.07      103.41     33.88 o 
   5   3  10       72.78       47.14     36.77 o 
 -13   4  10      140.93       77.88     50.07 o 
 -12   4  10       48.79       33.65     50.86 o 
 -11   4  10       62.32       23.11     49.30 o 
 -10   4  10      146.25      147.92     48.99 o 
  -9   4  10       34.31       41.98     40.55 o 
  -8   4  10       37.93       61.28     44.58 o 
  -7   4  10      242.90      255.01     44.34 o 
  -6   4  10        4.71        0.02     32.98 o 
  -5   4  10      224.95      230.74     31.04 o 
  -4   4  10       90.32       65.02     30.29 o 
  -3   4  10       16.62       25.36     29.21 o 
  -2   4  10        4.15        3.54     27.86 o 
  -1   4  10       44.08       51.70     28.65 o 
   0   4  10       46.07       73.71     37.21 o 
   1   4  10       47.64       66.02     27.88 o 
   2   4  10      287.48      312.89     30.58 o 
   3   4  10      199.51      166.99     32.91 o 
   4   4  10       24.24       22.74     32.89 o 
   5   4  10       46.63       29.46     35.56 o 
 -13   5  10       35.96        0.87     54.45 o 
 -12   5  10       35.63       55.82     47.95 o 
 -11   5  10       16.93       43.21     51.99 o 
 -10   5  10       38.33       33.98     41.21 o 
  -9   5  10      241.59      269.15     45.24 o 
  -8   5  10      920.72      980.18     44.06 o 
  -7   5  10       47.54       53.03     44.00 o 
  -6   5  10      228.39      282.06     33.08 o 
  -5   5  10      864.09      901.29     31.86 o 
  -4   5  10       24.74       36.63     30.03 o 
  -3   5  10      507.38      559.51     31.12 o 
  -2   5  10      269.80      315.17     29.21 o 
  -1   5  10      458.89      476.48     29.45 o 
   0   5  10     1191.15     1237.09     31.93 o 
   1   5  10      778.21      760.59     30.97 o 
   2   5  10       26.12       24.48     29.87 o 
   3   5  10        5.41        4.53     29.64 o 
   4   5  10        2.98       25.44     33.45 o 
   5   5  10      263.30      168.20     36.35 o 
 -12   6  10       38.39       22.98     51.12 o 
 -11   6  10        7.51        2.40     51.08 o 
 -10   6  10       15.48       18.72     44.77 o 
  -9   6  10      152.71      187.25     43.19 o 
  -8   6  10        4.76       22.95     39.06 o 
  -7   6  10       62.75       72.74     39.76 o 
  -6   6  10       57.51       68.32     32.22 o 
  -5   6  10       10.11        0.13     33.36 o 
  -4   6  10      182.10      214.69     32.87 o 
  -3   6  10       22.70       21.01     31.51 o 
  -2   6  10        4.81       18.58     28.55 o 
  -1   6  10       88.03       79.94     27.43 o 
   0   6  10       60.74       53.42     29.65 o 
   1   6  10      108.86      117.35     28.95 o 
   2   6  10       95.90       80.69     28.75 o 
   3   6  10       13.84       27.49     29.70 o 
   4   6  10       13.77       16.18     32.68 o 
   5   6  10       38.00       26.72     35.71 o 
 -12   7  10       10.84       10.99     53.86 o 
 -11   7  10        6.30       -7.03     49.34 o 
 -10   7  10       41.83       66.59     48.07 o 
  -9   7  10      532.31      561.62     46.03 o 
  -8   7  10      248.67      275.82     41.22 o 
  -7   7  10       56.77       60.41     44.63 o 
  -6   7  10      102.47      121.44     37.33 o 
  -5   7  10       35.82       19.18     32.13 o 
  -4   7  10       14.76       28.93     33.64 o 
  -3   7  10      116.29      113.17     39.41 o 
  -2   7  10      388.24      408.25     38.77 o 
  -1   7  10      203.88      184.90     33.64 o 
   0   7  10      570.85      560.23     34.01 o 
   1   7  10      661.94      655.18     35.60 o 
   2   7  10      123.24      130.76     30.45 o 
   3   7  10        3.25       16.94     30.71 o 
   4   7  10        1.93        4.18     33.57 o 
   5   7  10       10.84        9.57     37.05 o 
 -12   8  10      113.13       89.09     54.26 o 
 -11   8  10       17.18       19.51     49.66 o 
 -10   8  10       36.72       56.47     52.00 o 
  -9   8  10      302.98      336.08     43.54 o 
  -8   8  10        9.50       12.70     39.50 o 
  -7   8  10      196.11      246.82     41.71 o 
  -6   8  10       10.04       24.00     37.55 o 
  -5   8  10      693.49      720.15     42.00 o 
  -4   8  10     1457.73     1569.36     42.27 o 
  -3   8  10       91.28      113.93     38.20 o 
  -2   8  10       66.66       49.91     36.11 o 
  -1   8  10      414.73      449.30     42.42 o 
   0   8  10      306.06      320.62     37.80 o 
   1   8  10       59.90       85.51     35.01 o 
   2   8  10      136.48      140.01     32.28 o 
   3   8  10        1.66        8.81     32.83 o 
   4   8  10      156.14      106.44     35.86 o 
   5   8  10      144.67       36.14     72.32 o 
 -12   9  10       30.40       32.78     51.62 o 
 -11   9  10        2.29       23.20     48.89 o 
 -10   9  10       84.05       60.21     55.17 o 
  -9   9  10       78.83       92.36     43.75 o 
  -8   9  10        0.73       11.98     39.05 o 
  -7   9  10        4.05        2.28     39.16 o 
  -6   9  10        0.40      -17.98     38.87 o 
  -5   9  10        7.81       36.40     35.18 o 
  -4   9  10        5.13        9.67     33.33 o 
  -3   9  10       99.43       78.50     34.99 o 
  -2   9  10      539.36      572.49     36.28 o 
  -1   9  10      316.16      307.95     32.37 o 
   0   9  10      135.83      143.49     34.48 o 
   1   9  10      254.96      238.41     45.71 o 
   2   9  10      142.24      127.80     33.90 o 
   3   9  10       30.19       22.57     32.90 o 
   4   9  10       26.19       16.82     35.34 o 
 -12  10  10       92.64       54.12     55.04 o 
 -11  10  10       24.07        3.38     51.72 o 
 -10  10  10        1.96       13.45     48.29 o 
  -9  10  10        6.09       10.17     44.45 o 
  -8  10  10      380.71      379.00     55.94 o 
  -7  10  10      764.95      817.36     43.49 o 
  -6  10  10      745.10      754.32     37.99 o 
  -5  10  10     1519.25     1567.14     41.10 o 
  -4  10  10     2619.18     2674.28     79.86 o 
  -3  10  10     2039.27     2103.40     54.47 o 
  -2  10  10      721.52      767.07     34.13 o 
  -1  10  10      933.76      963.24     35.33 o 
   0  10  10      874.51      911.33     35.14 o 
   1  10  10       54.18       10.10     43.22 o 
   2  10  10       27.96       26.02     41.62 o 
   3  10  10       21.83        6.52     35.30 o 
   4  10  10       64.22       13.17     36.80 o 
 -11  11  10        5.36       -0.45     60.67 o 
 -10  11  10       38.49       40.64     47.56 o 
  -9  11  10        0.40        8.94     43.45 o 
  -8  11  10       26.24       37.70     47.41 o 
  -7  11  10       82.68       71.90     42.56 o 
  -6  11  10      170.29      193.54     38.94 o 
  -5  11  10        7.97       16.31     35.89 o 
  -4  11  10        0.11       -3.13     34.26 o 
  -3  11  10       29.47       38.65     35.82 o 
  -2  11  10       44.39       59.70     36.59 o 
  -1  11  10       55.49       51.70     35.08 o 
   0  11  10      126.39      118.96     34.73 o 
   1  11  10      120.48      104.56     34.94 o 
   2  11  10       31.43       35.70     44.73 o 
   3  11  10        1.40       10.48     33.53 o 
   4  11  10       34.18       28.80     38.16 o 
 -11  12  10      129.96      128.73     54.09 o 
 -10  12  10       38.67       31.97     53.21 o 
  -9  12  10        0.10      -10.12     48.21 o 
  -8  12  10      261.26      286.36     49.45 o 
  -7  12  10      496.77      482.90     37.65 o 
  -6  12  10      500.96      441.79     38.69 o 
  -5  12  10      919.77      952.04     39.77 o 
  -4  12  10      911.49      910.37     34.51 o 
  -3  12  10     1658.95     1641.35     38.56 o 
  -2  12  10     1200.83     1239.29     46.00 o 
  -1  12  10      104.35       77.10     33.22 o 
   0  12  10      161.80      193.71     35.64 o 
   1  12  10       55.08       26.99     37.81 o 
   2  12  10       22.00        8.76     38.49 o 
   3  12  10        1.61       -1.13     47.74 o 
 -11  13  10       67.14       61.84     91.82 o 
 -10  13  10       98.30       60.08     49.37 o 
  -9  13  10        5.38       19.99     51.99 o 
  -8  13  10       26.41       24.39     42.39 o 
  -7  13  10      151.39      148.45     39.03 o 
  -6  13  10      122.56      105.43     39.82 o 
  -5  13  10        1.03       11.74     37.06 o 
  -4  13  10      139.88      132.11     35.40 o 
  -3  13  10      572.97      588.32     34.24 o 
  -2  13  10      217.71      191.67     33.11 o 
  -1  13  10      174.15      202.29     35.27 o 
   0  13  10      794.35      736.03     38.03 o 
   1  13  10      507.45      408.74     40.09 o 
   2  13  10       17.53       16.57     38.45 o 
   3  13  10       68.92       27.17     49.31 o 
 -10  14  10      155.15      143.46     48.50 o 
  -9  14  10       23.62       -6.66     54.43 o 
  -8  14  10        0.04       13.87     46.04 o 
  -7  14  10        1.88        7.86     36.97 o 
  -6  14  10       11.19       20.74     40.32 o 
  -5  14  10      123.10       87.98     38.28 o 
  -4  14  10        2.01        2.47     37.89 o 
  -3  14  10        0.96        9.30     36.55 o 
  -2  14  10      106.52      100.64     36.75 o 
  -1  14  10       33.14       63.81     38.87 o 
   0  14  10       38.85       42.03     37.15 o 
   1  14  10        2.84        6.78     35.42 o 
   2  14  10      103.57       93.60     39.97 o 
 -10  15  10        1.02       19.39     81.10 o 
  -9  15  10       89.98       44.82     58.80 o 
  -8  15  10      222.37      214.44     46.33 o 
  -7  15  10       91.35       76.78     41.61 o 
  -6  15  10      141.53      118.70     40.89 o 
  -5  15  10        8.32      -12.12     38.75 o 
  -4  15  10      103.83       93.81     36.39 o 
  -3  15  10       80.27       58.18     38.64 o 
  -2  15  10      190.61      156.68     37.19 o 
  -1  15  10      180.29      150.37     36.72 o 
   0  15  10      104.99       74.17     39.98 o 
   1  15  10      155.71       84.29     39.78 o 
   2  15  10       66.16       41.60     39.43 o 
  -9  16  10        1.09       26.42     51.76 o 
  -8  16  10       37.00       25.41     45.99 o 
  -7  16  10       64.23       45.08     44.15 o 
  -6  16  10       11.53       33.61     42.98 o 
  -5  16  10        0.23       21.95     38.52 o 
  -4  16  10      152.74      146.73     37.78 o 
  -3  16  10       78.14      101.79     38.19 o 
  -2  16  10       52.74       63.99     36.72 o 
  -1  16  10      113.66       94.86     40.52 o 
   0  16  10       39.21       25.88     36.09 o 
   1  16  10        0.10       30.03     40.32 o 
  -8  17  10      266.57      166.05     44.13 o 
  -7  17  10      223.36      137.49     44.46 o 
  -6  17  10      109.04       91.77     43.02 o 
  -5  17  10        0.50       34.31     40.31 o 
  -4  17  10       37.54       20.69     39.15 o 
  -3  17  10        0.51       -6.69     38.85 o 
  -2  17  10      116.10       45.08     39.63 o 
  -1  17  10      122.75       84.33     39.15 o 
   0  17  10       10.13       12.07     39.96 o 
   1  17  10      103.51       81.32     88.44 o 
  -7  18  10       28.88        8.48     44.02 o 
  -6  18  10       11.22       15.19     44.53 o 
  -5  18  10       51.20       50.29     43.62 o 
  -4  18  10       84.52       40.19     41.91 o 
  -3  18  10        0.86       -1.70     38.34 o 
  -2  18  10        8.37        1.54     39.42 o 
  -1  18  10      184.55      117.63     42.15 o 
   0  18  10       19.98       -6.44     50.37 o 
  -6  19  10       29.15       23.37     46.03 o 
  -5  19  10        1.46      -11.20     42.45 o 
  -4  19  10        0.01       -6.30     45.56 o 
  -3  19  10        0.77       12.32     41.29 o 
  -2  19  10       70.88       28.85     42.52 o 
 -12   1  11        5.04       -6.98     48.41 o 
 -11   1  11       27.91       33.08     51.08 o 
 -10   1  11        0.74       -4.98     45.55 o 
  -9   1  11      552.76      596.36     43.80 o 
  -8   1  11     1062.58     1175.99    112.80 o 
  -7   1  11      839.54      872.06     37.92 o 
  -6   1  11     1391.21     1494.15     36.84 o 
  -5   1  11      975.39     1050.39     35.49 o 
  -4   1  11     1219.55     1235.05     35.06 o 
  -3   1  11      663.76      688.78     32.49 o 
  -2   1  11      381.77      405.58     32.08 o 
  -1   1  11      659.43      723.31     31.24 o 
   0   1  11        1.24       17.66     30.19 o 
   1   1  11      109.66      128.79     31.17 o 
   2   1  11       26.57       22.31     31.78 o 
   3   1  11      245.49      215.00     32.51 o 
   4   1  11      233.23      149.61     37.14 o 
 -12   2  11        5.84        2.55     54.53 o 
 -11   2  11      165.98      124.15     52.59 o 
 -10   2  11        9.78       27.38     45.95 o 
  -9   2  11       84.19      116.48     44.39 o 
  -8   2  11        6.36       27.66     63.46 o 
  -7   2  11       13.75       18.04     35.26 o 
  -6   2  11      136.03      136.13     35.04 o 
  -5   2  11      313.55      340.11     32.99 o 
  -4   2  11      303.18      315.18     31.71 o 
  -3   2  11      159.19      188.31     31.69 o 
  -2   2  11       25.62       39.33     31.29 o 
  -1   2  11      641.13      703.61     30.43 o 
   0   2  11     1137.19     1144.10     33.30 o 
   1   2  11       94.06       87.72     33.91 o 
   2   2  11        7.37        3.15     32.63 o 
   3   2  11       79.02       56.38     31.92 o 
   4   2  11       10.72       16.78     36.79 o 
 -12   3  11       29.04        8.29     54.98 o 
 -11   3  11        2.66       10.13     48.89 o 
 -10   3  11       16.08       15.26     48.51 o 
  -9   3  11      128.61      117.77     44.38 o 
  -8   3  11      656.26      635.29     66.24 o 
  -7   3  11      593.51      586.31     36.99 o 
  -6   3  11      579.90      627.71     34.87 o 
  -5   3  11      671.98      726.52     33.98 o 
  -4   3  11      479.06      484.41     32.76 o 
  -3   3  11       27.88       24.12     30.06 o 
  -2   3  11      125.36      102.52     30.82 o 
  -1   3  11      464.83      434.08     30.23 o 
   0   3  11        6.19        1.56     30.65 o 
   1   3  11       99.73       98.92     35.55 o 
   2   3  11        8.74       -0.10     32.49 o 
   3   3  11       15.36       18.48     32.51 o 
   4   3  11      199.07      112.90     37.27 o 
 -12   4  11      283.23      195.51     56.41 o 
 -11   4  11      100.85       91.86     50.42 o 
 -10   4  11      266.10      225.72     47.50 o 
  -9   4  11     1167.37     1143.89     51.46 o 
  -8   4  11      290.88      330.90     56.48 o 
  -7   4  11       69.10       73.29     36.39 o 
  -6   4  11      273.67      300.27     34.89 o 
  -5   4  11       16.80       24.42     33.14 o 
  -4   4  11       63.98       68.41     31.82 o 
  -3   4  11       57.50       85.44     31.88 o 
  -2   4  11        5.27       25.57     30.31 o 
  -1   4  11       25.74       32.72     30.92 o 
   0   4  11      186.44      201.39     30.40 o 
   1   4  11        2.67       -1.60     37.34 o 
   2   4  11       15.28       28.79     32.79 o 
   3   4  11        2.60       -1.92     33.59 o 
   4   4  11       73.38       40.60     33.62 o 
 -12   5  11       39.66       46.72     50.40 o 
 -11   5  11        0.03        8.80     50.46 o 
 -10   5  11        0.00       -2.73     46.91 o 
  -9   5  11        8.93       18.07     47.90 o 
  -8   5  11        7.82       12.88     51.87 o 
  -7   5  11       18.93       19.72     34.93 o 
  -6   5  11       81.84       91.77     35.40 o 
  -5   5  11       10.21       22.80     33.34 o 
  -4   5  11        0.89       -1.84     31.78 o 
  -3   5  11        4.50       -2.90     32.72 o 
  -2   5  11        5.34       19.30     32.44 o 
  -1   5  11        0.84       -9.06     31.70 o 
   0   5  11       25.54       31.71     32.66 o 
   1   5  11        0.02        6.90     38.12 o 
   2   5  11        0.87        7.33     33.61 o 
   3   5  11       82.55       42.34     35.55 o 
   4   5  11        1.63        8.09     36.53 o 
 -12   6  11      482.12      349.38     56.20 o 
 -11   6  11      362.10      343.80     56.42 o 
 -10   6  11      408.44      365.56     49.03 o 
  -9   6  11      993.33      866.89     56.01 o 
  -8   6  11      451.45      464.65     50.02 o 
  -7   6  11      142.33      156.70     34.89 o 
  -6   6  11      394.87      434.95     37.43 o 
  -5   6  11      349.96      357.70     33.03 o 
  -4   6  11        7.16       -2.35     35.00 o 
  -3   6  11      118.42      109.14     33.68 o 
  -2   6  11       12.94       14.33     31.72 o 
  -1   6  11        7.90        4.82     32.97 o 
   0   6  11       90.59      113.89     30.08 o 
   1   6  11       16.80       41.84     38.53 o 
   2   6  11       19.47       24.32     35.42 o 
   3   6  11        0.49       24.20     34.64 o 
   4   6  11      186.73      141.15     42.18 o 
 -12   7  11        4.53       -0.44     56.31 o 
 -11   7  11       23.34       15.06     53.76 o 
 -10   7  11        2.90       -3.47     52.04 o 
  -9   7  11       81.25       78.91     61.02 o 
  -8   7  11      840.75      834.41     50.24 o 
  -7   7  11      108.36      127.03     39.54 o 
  -6   7  11       45.63       34.33     33.68 o 
  -5   7  11     1011.77     1050.78     37.02 o 
  -4   7  11      282.82      322.98     34.28 o 
  -3   7  11        0.42        9.59     34.96 o 
  -2   7  11      102.38      113.17     32.65 o 
  -1   7  11      290.59      279.20     32.04 o 
   0   7  11        7.00        2.21     31.21 o 
   1   7  11      143.07      107.94     39.30 o 
   2   7  11       13.86       -3.19     33.96 o 
   3   7  11       27.35        7.08     37.46 o 
 -12   8  11       16.41       99.69     98.19 o 
 -11   8  11       34.94       30.20     55.32 o 
 -10   8  11       70.72       67.75     51.50 o 
  -9   8  11      130.84      101.86     51.74 o 
  -8   8  11       74.84       60.77     42.87 o 
  -7   8  11       74.24       64.89     40.47 o 
  -6   8  11       18.22       37.68     41.09 o 
  -5   8  11       54.24       63.23     38.48 o 
  -4   8  11       19.11       21.38     38.60 o 
  -3   8  11      163.33      176.98     38.54 o 
  -2   8  11       89.58       88.49     36.31 o 
  -1   8  11      521.18      536.99     34.01 o 
   0   8  11      709.35      685.92     35.76 o 
   1   8  11       14.92        2.73     35.92 o 
   2   8  11       26.43       23.44     40.52 o 
   3   8  11       16.56       10.82     39.04 o 
 -11   9  11       50.59       42.62     58.77 o 
 -10   9  11       19.45        5.71     53.84 o 
  -9   9  11      135.25      110.09     66.71 o 
  -8   9  11      781.66      752.94     44.38 o 
  -7   9  11      585.40      585.32     44.97 o 
  -6   9  11      559.65      523.42     40.27 o 
  -5   9  11     1662.63     1616.13     67.47 o 
  -4   9  11     1273.31     1242.82     42.59 o 
  -3   9  11      330.34      343.93     38.67 o 
  -2   9  11      324.76      341.20     48.39 o 
  -1   9  11      363.04      342.38     43.93 o 
   0   9  11        8.89        4.74     36.61 o 
   1   9  11       28.99       32.82     37.05 o 
   2   9  11        1.00        1.25     39.20 o 
   3   9  11       41.92       15.04     36.50 o 
 -11  10  11        0.31        9.72     57.52 o 
 -10  10  11        0.63       15.55     60.10 o 
  -9  10  11       10.28       11.71     57.00 o 
  -8  10  11        7.48       21.68     45.15 o 
  -7  10  11       67.34       64.05     46.06 o 
  -6  10  11      262.22      269.12     42.66 o 
  -5  10  11      633.83      625.24     42.47 o 
  -4  10  11        9.93       36.77     37.57 o 
  -3  10  11       36.41       63.24     39.20 o 
  -2  10  11      356.86      372.88     39.07 o 
  -1  10  11      332.96      283.31     46.84 o 
   0  10  11       90.10       73.15     42.75 o 
   1  10  11       53.14       22.67     38.97 o 
   2  10  11      109.02       77.89     46.02 o 
   3  10  11        0.08       37.28     58.42 o 
 -11  11  11        6.60        5.78     57.09 o 
 -10  11  11        5.32       -2.78     66.64 o 
  -9  11  11       51.31       44.29     64.67 o 
  -8  11  11      357.93      330.52     46.94 o 
  -7  11  11      683.40      603.44     47.60 o 
  -6  11  11      751.13      732.99     44.77 o 
  -5  11  11      932.18      878.94     39.61 o 
  -4  11  11      974.91      916.07     39.91 o 
  -3  11  11      358.56      346.11     38.68 o 
  -2  11  11      103.28       92.39     35.57 o 
  -1  11  11       68.77       67.83     38.39 o 
   0  11  11       14.96       -2.90     47.15 o 
   1  11  11       86.74       58.47     48.40 o 
   2  11  11       31.30        9.68     38.52 o 
 -10  12  11        8.39       -1.47     76.81 o 
  -9  12  11       15.51       14.33     49.91 o 
  -8  12  11       24.94       30.95     49.10 o 
  -7  12  11      209.61      170.48     41.52 o 
  -6  12  11        0.43        8.18     42.59 o 
  -5  12  11        0.37       -6.69     39.04 o 
  -4  12  11      254.41      239.09     40.19 o 
  -3  12  11       71.99       83.02     38.14 o 
  -2  12  11        0.48       16.40     35.93 o 
  -1  12  11      186.90      172.25     39.80 o 
   0  12  11      345.99      294.22     42.52 o 
   1  12  11        1.22      -10.32     47.56 o 
   2  12  11       12.68       15.33     40.46 o 
 -10  13  11        0.08        8.26     75.26 o 
  -9  13  11        3.84        6.37     51.48 o 
  -8  13  11      125.94       98.85     48.58 o 
  -7  13  11      232.10      199.14     44.34 o 
  -6  13  11      472.23      420.20     40.11 o 
  -5  13  11      351.07      334.88     41.07 o 
  -4  13  11      133.58      117.47     40.69 o 
  -3  13  11      215.20      182.75     38.99 o 
  -2  13  11       78.00       73.68     38.17 o 
  -1  13  11        3.80        6.98     39.26 o 
   0  13  11       24.12       21.28     38.82 o 
   1  13  11       95.85       29.96     46.29 o 
  -9  14  11      171.78      103.48     50.48 o 
  -8  14  11      132.37       94.54     48.49 o 
  -7  14  11        0.75      -16.59     44.46 o 
  -6  14  11       14.15       20.31     39.02 o 
  -5  14  11        0.02       23.06     40.85 o 
  -4  14  11      192.23      130.72     37.91 o 
  -3  14  11       73.67       38.14     39.13 o 
  -2  14  11       42.78       36.12     37.45 o 
  -1  14  11      166.30      111.28     41.43 o 
   0  14  11      126.91       73.49     42.41 o 
   1  14  11        3.23       -4.35     40.99 o 
  -9  15  11        0.04       19.86     85.82 o 
  -8  15  11       53.64       22.69     49.22 o 
  -7  15  11        8.59        2.93     49.04 o 
  -6  15  11      119.93       63.89     44.69 o 
  -5  15  11        1.03      -10.31     41.40 o 
  -4  15  11        3.00        1.92     41.21 o 
  -3  15  11      122.12      130.54     37.11 o 
  -2  15  11       17.29       18.65     44.40 o 
  -1  15  11       75.57       36.80     42.51 o 
   0  15  11       20.31       29.07     39.45 o 
  -8  16  11      391.68      187.76    130.79 o 
  -7  16  11      203.06      104.49     48.09 o 
  -6  16  11      274.22      203.86     47.44 o 
  -5  16  11      126.65      113.52     41.91 o 
  -4  16  11        1.20       15.41     39.91 o 
  -3  16  11       69.02       66.92     41.89 o 
  -2  16  11       39.42        9.33     42.37 o 
  -1  16  11        1.60       -6.39     40.88 o 
  -6  17  11        2.31       12.48     43.33 o 
  -5  17  11      240.41      120.13     47.60 o 
  -4  17  11      125.75      111.04     43.17 o 
  -3  17  11       10.10       -5.59     45.69 o 
  -2  17  11       55.39       26.90     44.69 o 
 -12   0  12       38.35       37.02     81.01 o 
 -11   0  12       44.23       41.94     69.23 o 
 -10   0  12       65.99       50.26     74.27 o 
  -9   0  12      460.05      456.09     97.44 o 
  -8   0  12      484.05      509.77     73.20 o 
  -7   0  12      131.52      123.82     52.98 o 
  -6   0  12      374.28      430.96     56.29 o 
  -5   0  12     1354.37     1365.09     51.73 o 
  -4   0  12      133.33      127.35     47.44 o 
  -3   0  12      863.23      823.26     58.31 o 
  -2   0  12       43.80        0.81     48.17 o 
  -1   0  12      144.05      141.51     46.72 o 
   0   0  12     1640.52     1446.69     91.04 o 
   1   0  12      443.25      452.79     55.42 o 
   2   0  12      219.98      155.35     50.86 o 
   3   0  12      368.96      272.76     53.36 o 
 -12   1  12        0.51       11.83     54.21 o 
 -11   1  12        0.24       14.82     55.17 o 
 -10   1  12       28.17       -0.47     51.96 o 
  -9   1  12       22.65       31.50     74.42 o 
  -8   1  12        4.86        4.41     45.09 o 
  -7   1  12       19.28       40.91     37.08 o 
  -6   1  12        3.42        8.39     34.84 o 
  -5   1  12      147.67      138.78     32.70 o 
  -4   1  12      342.25      362.85     33.34 o 
  -3   1  12        5.68       10.11     32.23 o 
  -2   1  12        0.27        9.88     33.30 o 
  -1   1  12      132.27      138.02     33.20 o 
   0   1  12        1.23       10.17     33.75 o 
   1   1  12       19.31       20.23     41.66 o 
   2   1  12       30.88       19.93     34.77 o 
   3   1  12        0.99        1.78     37.35 o 
 -12   2  12       40.61       34.58     59.04 o 
 -11   2  12        0.01       -3.14     54.07 o 
 -10   2  12       26.69       18.19     51.91 o 
  -9   2  12      611.71      479.49     73.52 o 
  -8   2  12      512.55      462.73     47.45 o 
  -7   2  12      440.75      432.78     38.56 o 
  -6   2  12      870.94      871.94     36.11 o 
  -5   2  12     1067.07     1096.27     35.78 o 
  -4   2  12      279.56      311.88     33.74 o 
  -3   2  12       23.50       23.15     33.38 o 
  -2   2  12       17.58        3.76     32.19 o 
  -1   2  12        1.81        1.41     32.80 o 
   0   2  12      330.88      298.02     34.69 o 
   1   2  12       52.64       43.99     37.69 o 
   2   2  12       32.13       37.25     35.51 o 
   3   2  12      153.41       70.98     56.04 o 
 -12   3  12      120.62       67.57     53.68 o 
 -11   3  12       57.82       60.09     53.61 o 
 -10   3  12      544.12      440.76     53.85 o 
  -9   3  12      598.93      604.88     72.97 o 
  -8   3  12       83.21       95.67     46.43 o 
  -7   3  12       97.81       91.32     36.92 o 
  -6   3  12      172.24      172.80     36.87 o 
  -5   3  12       63.34       58.36     33.82 o 
  -4   3  12      687.34      721.15     36.17 o 
  -3   3  12        6.40       11.15     34.05 o 
  -2   3  12       35.44       31.03     34.62 o 
  -1   3  12      225.88      223.71     34.37 o 
   0   3  12        1.49       22.35     32.85 o 
   1   3  12      107.22       81.81     38.91 o 
   2   3  12        1.94        4.53     39.20 o 
 -11   4  12        4.69       10.71     51.64 o 
 -10   4  12      111.82       65.67     57.50 o 
  -9   4  12      216.45      186.65     56.53 o 
  -8   4  12       67.10       54.07     40.99 o 
  -7   4  12      378.47      386.01     39.99 o 
  -6   4  12      447.37      465.28     38.43 o 
  -5   4  12      129.81      133.01     35.56 o 
  -4   4  12      255.93      275.92     33.97 o 
  -3   4  12      111.55       81.64     35.12 o 
  -2   4  12        9.77       27.12     33.45 o 
  -1   4  12        5.08       14.26     34.88 o 
   0   4  12        4.42       11.77     35.65 o 
   1   4  12        4.97       16.62     37.31 o 
   2   4  12        7.50       16.03     39.80 o 
 -11   5  12      254.80      178.29     57.09 o 
 -10   5  12     1154.90     1005.18     76.92 o 
  -9   5  12     1182.98     1187.08     72.21 o 
  -8   5  12      157.94      151.08     44.47 o 
  -7   5  12       99.74      102.55     40.82 o 
  -6   5  12      362.57      360.05     38.36 o 
  -5   5  12       67.85       72.33     36.00 o 
  -4   5  12      142.57      149.71     34.29 o 
  -3   5  12       31.91       16.28     35.53 o 
  -2   5  12       14.28       30.75     33.23 o 
  -1   5  12       35.87       48.96     35.07 o 
   0   5  12        0.89        2.47     35.56 o 
   1   5  12      176.11       98.81     35.36 o 
   2   5  12      127.16       76.21     43.04 o 
 -11   6  12       29.38       -2.19     53.14 o 
 -10   6  12       15.32       18.02     69.99 o 
  -9   6  12       86.69       65.48     53.57 o 
  -8   6  12      226.26      239.30     42.73 o 
  -7   6  12        7.69        6.60     39.46 o 
  -6   6  12       83.08       79.56     39.34 o 
  -5   6  12      187.19      171.32     35.60 o 
  -4   6  12       15.72       10.26     36.80 o 
  -3   6  12        6.25       14.28     35.62 o 
  -2   6  12      104.25       97.25     34.58 o 
  -1   6  12        2.63       -4.71     36.76 o 
   0   6  12       11.12       10.17     34.01 o 
   1   6  12        1.60       25.59     35.21 o 
   2   6  12       30.99       24.70     46.22 o 
 -11   7  12      162.71      114.07     57.10 o 
 -10   7  12      657.58      491.81     89.66 o 
  -9   7  12      287.76      279.87     48.15 o 
  -8   7  12      158.99      119.95     45.35 o 
  -7   7  12      231.66      210.31     40.34 o 
  -6   7  12       51.27       41.47     40.72 o 
  -5   7  12        0.82       18.15     36.94 o 
  -4   7  12      153.98      149.76     35.72 o 
  -3   7  12      176.56      190.56     38.71 o 
  -2   7  12       47.42       46.40     36.91 o 
  -1   7  12      119.59      100.04     37.93 o 
   0   7  12        0.95        9.47     34.47 o 
   1   7  12       57.70       29.06     35.07 o 
   2   7  12       27.36       36.84     43.03 o 
 -11   8  12       20.67       12.35     59.17 o 
 -10   8  12       85.71       41.97     72.36 o 
  -9   8  12      556.41      507.39     55.76 o 
  -8   8  12      860.90      798.03     48.95 o 
  -7   8  12      363.65      309.63     46.23 o 
  -6   8  12      582.08      535.24     44.37 o 
  -5   8  12      941.05      962.64     42.59 o 
  -4   8  12      166.25      158.89     38.20 o 
  -3   8  12       41.09       53.62     41.84 o 
  -2   8  12      116.38       83.30     38.79 o 
  -1   8  12        0.16       -5.24     34.35 o 
   0   8  12       77.57       69.32     39.48 o 
   1   8  12       21.05       26.14     36.88 o 
   2   8  12        2.49      -26.15     55.32 o 
 -10   9  12       27.31       23.68     67.18 o 
  -9   9  12       18.50      -11.57     52.11 o 
  -8   9  12       21.41       23.56     45.05 o 
  -7   9  12       94.05       70.51     46.81 o 
  -6   9  12       65.82       56.75     40.16 o 
  -5   9  12       77.93       67.90     38.21 o 
  -4   9  12      201.64      176.97     39.77 o 
  -3   9  12      269.35      285.01     38.63 o 
  -2   9  12       75.73       71.80     37.93 o 
  -1   9  12      110.75       80.72     37.60 o 
   0   9  12       35.11       18.38     39.56 o 
   1   9  12       52.71       19.49     38.27 o 
 -10  10  12        6.27       10.88     76.15 o 
  -9  10  12      334.97      312.27     51.82 o 
  -8  10  12      467.82      378.60     48.80 o 
  -7  10  12      214.78      138.11     44.18 o 
  -6  10  12      266.69      203.10     44.08 o 
  -5  10  12      540.62      518.66     42.77 o 
  -4  10  12       84.36       83.01     40.44 o 
  -3  10  12       44.25       67.64     42.98 o 
  -2  10  12        7.01        9.35     36.91 o 
  -1  10  12       54.53       61.79     40.00 o 
   0  10  12      422.07      329.30     39.58 o 
   1  10  12      342.73      155.73     41.74 o 
  -9  11  12       61.81       48.99     52.72 o 
  -8  11  12        0.40       14.15     51.14 o 
  -7  11  12        1.31       -2.21     47.53 o 
  -6  11  12       57.19       29.05     43.83 o 
  -5  11  12        5.53        5.83     43.68 o 
  -4  11  12        8.07        5.42     46.74 o 
  -3  11  12       90.53       46.20     50.34 o 
  -2  11  12        6.84        3.14     39.78 o 
  -1  11  12       24.29       35.82     42.61 o 
   0  11  12       31.56       35.94     41.00 o 
  -9  12  12       94.39       38.95     57.45 o 
  -8  12  12       70.82       39.34     46.11 o 
  -7  12  12      156.10       83.94     49.96 o 
  -6  12  12      181.46      142.06     46.55 o 
  -5  12  12      104.47       76.24     48.07 o 
  -4  12  12       24.92       33.81     47.71 o 
  -3  12  12        3.57      -23.65     42.34 o 
  -2  12  12       12.00        4.43     50.40 o 
  -1  12  12       61.26       34.31     51.92 o 
   0  12  12      160.65       96.30     47.64 o 
  -8  13  12        7.50       18.43     49.17 o 
  -7  13  12       13.63       41.74     49.81 o 
  -6  13  12       52.33       32.99     47.15 o 
  -5  13  12       47.79       39.79     43.66 o 
  -4  13  12       96.65       87.63     39.95 o 
  -3  13  12        3.47       13.10     43.80 o 
  -2  13  12        1.09       -4.03     48.15 o 
  -1  13  12       52.84       21.03     46.09 o 
  -7  14  12      221.61      139.23     48.86 o 
  -6  14  12      172.30      100.42     43.92 o 
  -5  14  12       96.48       32.31     45.49 o 
  -4  14  12      230.89      138.07     45.47 o 
  -3  14  12      205.71      154.13     42.41 o 
  -2  14  12        3.44       11.12     40.42 o 
  -6  15  12       93.20       46.89     47.23 o 
  -5  15  12       15.22       24.09     44.61 o 
  -4  15  12        1.44       38.89     46.59 o 
  -3  15  12        5.65       16.72     43.59 o 
 -11   1  13       11.20       64.44     79.74 o 
 -10   1  13       86.53       50.60     54.64 o 
  -9   1  13      164.67      137.54     51.21 o 
  -8   1  13       19.86       20.46     45.34 o 
  -7   1  13       25.59       30.19     40.07 o 
  -6   1  13       52.78       49.54     38.45 o 
  -5   1  13       27.44       19.03     37.54 o 
  -4   1  13       61.03       66.27     36.48 o 
  -3   1  13      174.37      168.17     37.08 o 
  -2   1  13      235.64      212.45     35.62 o 
  -1   1  13     1038.64      932.85     53.76 o 
   0   1  13      941.91      803.74     83.69 o 
   1   1  13      269.73      182.01     40.33 o 
 -11   2  13      270.64      224.06     87.44 o 
 -10   2  13      151.14       94.49     55.50 o 
  -9   2  13       77.23       61.04     52.68 o 
  -8   2  13      153.35      114.15     45.35 o 
  -7   2  13       68.95       60.08     39.60 o 
  -6   2  13       29.43       30.24     37.23 o 
  -5   2  13        0.64        9.25     36.93 o 
  -4   2  13       43.96       34.53     36.39 o 
  -3   2  13        1.68       -5.97     36.36 o 
  -2   2  13        0.53       14.41     37.64 o 
  -1   2  13        2.28        8.98     36.22 o 
   0   2  13       44.60       35.38     41.09 o 
   1   2  13       36.06        6.64     39.33 o 
 -11   3  13       70.91       37.10    118.05 o 
 -10   3  13       93.66       46.78     52.93 o 
  -9   3  13      173.86      121.68     53.58 o 
  -8   3  13      161.85      146.85     44.67 o 
  -7   3  13      275.64      228.45     42.80 o 
  -6   3  13      269.77      229.20     40.59 o 
  -5   3  13       99.36       97.61     38.22 o 
  -4   3  13       35.57       11.67     35.90 o 
  -3   3  13       52.09       42.08     37.76 o 
  -2   3  13        7.27        6.73     38.90 o 
  -1   3  13      123.86       88.43     38.19 o 
   0   3  13      144.33       93.32     37.34 o 
   1   3  13       50.67       24.57     40.41 o 
 -10   4  13      597.29      392.45     55.91 o 
  -9   4  13      136.44       64.37     56.07 o 
  -8   4  13       32.78       38.06     45.71 o 
  -7   4  13      156.65      148.93     40.88 o 
  -6   4  13        8.81       18.07     38.82 o 
  -5   4  13      165.84      172.62     39.77 o 
  -4   4  13       49.37       24.79     36.77 o 
  -3   4  13       27.05       41.97     36.01 o 
  -2   4  13      346.66      332.71     35.50 o 
  -1   4  13      184.07      110.48     35.92 o 
   0   4  13       11.46       -1.27     38.99 o 
   1   4  13       71.75       75.85     68.46 o 
 -10   5  13        1.50        3.82     58.50 o 
  -9   5  13       16.10       23.38     55.85 o 
  -8   5  13       48.02       33.83     45.12 o 
  -7   5  13       28.40        8.58     43.08 o 
  -6   5  13        1.40       19.16     40.57 o 
  -5   5  13        5.16      -13.84     37.95 o 
  -4   5  13        5.33       16.23     38.17 o 
  -3   5  13       24.53        6.00     36.37 o 
  -2   5  13       18.19       10.72     38.48 o 
  -1   5  13        1.51       16.86     36.71 o 
   0   5  13        0.56       -2.49     35.97 o 
 -10   6  13      419.34      364.72     54.43 o 
  -9   6  13      139.01      120.96     54.95 o 
  -8   6  13        4.58       11.97     45.05 o 
  -7   6  13       14.34        4.21     43.96 o 
  -6   6  13        4.32       20.09     41.22 o 
  -5   6  13      221.37      196.15     42.48 o 
  -4   6  13      131.61      127.43     39.28 o 
  -3   6  13       64.17       58.07     37.76 o 
  -2   6  13      446.20      375.11     40.72 o 
  -1   6  13      237.26      142.48     42.52 o 
   0   6  13       20.79       30.49     41.23 o 
 -10   7  13       35.82       18.30     59.80 o 
  -9   7  13       98.75       70.09     58.79 o 
  -8   7  13       37.94       27.82     46.79 o 
  -7   7  13       95.35       62.83     45.65 o 
  -6   7  13      510.20      457.01     44.37 o 
  -5   7  13       89.77       70.00     41.56 o 
  -4   7  13       20.46       28.91     42.50 o 
  -3   7  13       20.26       31.33     39.82 o 
  -2   7  13        0.19        5.47     40.46 o 
  -1   7  13       92.31       20.26     40.30 o 
   0   7  13       98.99       61.83     40.39 o 
  -9   8  13       94.07       62.35     59.37 o 
  -8   8  13       49.71       24.46     50.86 o 
  -7   8  13       11.87       31.97     46.76 o 
  -6   8  13        1.09        7.55     46.44 o 
  -5   8  13        9.14       22.83     41.81 o 
  -4   8  13      110.48       89.64     40.94 o 
  -3   8  13       31.93       21.52     40.51 o 
  -2   8  13       42.88       39.14     40.92 o 
  -1   8  13        6.28      -13.75     39.39 o 
  -9   9  13      259.84      144.99     56.57 o 
  -8   9  13      162.78       99.66     54.46 o 
  -7   9  13       67.23       52.66     50.15 o 
  -6   9  13      256.93      184.22     47.09 o 
  -5   9  13       35.69       21.61     44.36 o 
  -4   9  13      172.17      134.26     42.27 o 
  -3   9  13       13.16       19.79     42.01 o 
  -2   9  13        5.15        9.08     46.67 o 
  -1   9  13      368.75      170.44     47.05 o 
  -8  10  13        7.68        8.19     52.44 o 
  -7  10  13       29.40       21.45     44.92 o 
  -6  10  13       13.52       14.83     46.57 o 
  -5  10  13       28.58        6.94     46.70 o 
  -4  10  13        0.11       13.90     43.72 o 
  -3  10  13       25.02       15.09     45.44 o 
  -2  10  13        0.21        8.59     43.56 o 
  -8  11  13       87.52       43.55     55.68 o 
  -7  11  13        1.58       23.40     50.94 o 
  -6  11  13        1.22        8.44     45.29 o 
  -5  11  13        6.51       -1.69     47.39 o 
  -4  11  13      125.84       87.42     44.94 o 
  -3  11  13      174.69      108.19     46.43 o 
  -2  11  13      188.44       80.46     56.40 o 
  -6  12  13      110.19       67.31     53.19 o 
  -5  12  13       38.41       11.56     47.96 o 
  -4  12  13       15.47       12.37     52.19 o 
  -3  12  13       33.07       46.08     65.88 o 
  -9   0  14       61.98       -4.97     84.67 o 
  -8   0  14       35.89        6.40     66.20 o 
  -7   0  14       19.26       28.61     68.12 o 
  -6   0  14       18.11        7.27     57.12 o 
  -5   0  14      300.23      201.53     59.91 o 
  -4   0  14      437.33      362.14     61.68 o 
  -3   0  14      101.65       91.71     57.34 o 
  -2   0  14      190.05      126.09     58.64 o 
  -9   1  14        0.73        9.97     61.35 o 
  -8   1  14        0.02       -6.40     49.07 o 
  -7   1  14       32.51       27.51     43.69 o 
  -6   1  14       26.09       34.75     42.42 o 
  -5   1  14        9.45       14.25     42.44 o 
  -4   1  14       69.06       31.49     40.26 o 
  -3   1  14        1.00        2.54     40.78 o 
  -2   1  14       45.84       26.37     39.79 o 
  -9   2  14      134.58       65.82     56.94 o 
  -8   2  14        1.13        5.28     47.47 o 
  -7   2  14       23.83       15.98     44.92 o 
  -6   2  14       53.59        9.67     41.77 o 
  -5   2  14      105.21       84.20     42.24 o 
  -4   2  14      222.02      139.81     40.74 o 
  -3   2  14       58.36       32.64     41.24 o 
  -2   2  14      130.95       79.90     41.06 o 
  -9   3  14       11.16       -2.62     55.48 o 
  -8   3  14        9.97       17.55     49.42 o 
  -7   3  14       27.05       13.15     44.37 o 
  -6   3  14       34.24       17.72     42.53 o 
  -5   3  14       85.98       68.75     41.26 o 
  -4   3  14        4.43       14.22     40.49 o 
  -3   3  14       36.05       14.69     41.46 o 
  -2   3  14      228.33      142.27     40.66 o 
  -9   4  14       51.07       27.61     62.58 o 
  -8   4  14       13.60       11.67     49.09 o 
  -7   4  14       10.89        6.26     47.29 o 
  -6   4  14        0.20        6.15     41.21 o 
  -5   4  14        6.85        8.19     42.82 o 
  -4   4  14       13.24        9.41     42.04 o 
  -3   4  14       64.13       39.52     42.30 o 
  -2   4  14       27.60       -0.14     42.85 o 
  -8   5  14       48.64       41.50     49.45 o 
  -7   5  14       12.11        2.75     48.52 o 
  -6   5  14      528.25      376.98     44.98 o 
  -5   5  14      897.77      667.78     46.65 o 
  -4   5  14      231.29      170.19     41.93 o 
  -3   5  14      108.36       73.02     42.60 o 
  -2   5  14      179.88      113.09     46.60 o 
  -8   6  14       32.72       25.57     47.10 o 
  -7   6  14       13.21       12.31     46.22 o 
  -6   6  14       33.19       28.80     43.11 o 
  -5   6  14       21.90        7.64     44.51 o 
  -4   6  14       43.90       39.76     42.51 o 
  -3   6  14       10.37       12.64     44.79 o 
  -7   7  14       20.52       -3.59     52.75 o 
  -6   7  14      225.01      178.21     51.82 o 
  -5   7  14      431.28      328.25     49.34 o 
  -4   7  14      122.86       64.60     48.69 o 
  -3   7  14       34.71       30.31     55.26 o 
  -7   8  14        4.79      -44.97     95.94 o 
  -6   8  14        3.09       14.12     48.96 o 
  -5   8  14       68.93       41.67     47.76 o 
  -4   8  14       82.94       57.42     51.30 o 
                                                 
